# Supplementary material for: Network analysis of temporal functionalities of the gut induced by perturbations in new-born piglets
Source: BMC Genomics. 2015 Jul 29;16(1):556. doi: 10.1186/s12864-015-1733-8 (PMC4518884; doi:10.1186/s12864-015-1733-8)
Supplement: Additional file 13: — List of significant genes in different conditions. [file 12864_2015_1733_MOESM13_ESM.xlsx]

## Sheet: onlyTr1Genes
ABHD2
BIRC5
FBXO30
TYK2
RGNEF
HBZ
LOC100625071
RNF39
CCND2
LGALS4
MYLK
CMAH
ITGAV
TPM1
SEC22B
RIMKLB
NSMCE4A
CLEC18A
ND6
C10ORF58
PRNP
UNC5A
KIF3C
DOLPP1
KDR
TSHZ2
SLC26A6
SCYL3
POAT1-1
LOC100519635
FABP4
MOSPD2
ERP29
UFD1L
UNC45B
TPM4
RG2
RAB1A
SH2B3
NPTN
HEXA
KLRK1
CUL7
GHR
LRRTM4
C13ORF18
PHTF2
DBT
LOC100523628
TM6SF1
BAZ1A
XRCC1
COL6A3
WDTC1
EIF3E
PON2
GTF2B
SCG2
SLC25A43
HMGCLL1
MDFI
ALADL2
P311
RAB8B
SRSF6
CHGB
LOC733664
RPL6
RPL4
LOC100520401
CCNK
SF3B1
FTH1
SNTA1
FOS
ZDHHC8
CCL5
DZIP1
FAM177A1
HTR1D
YWHAZ
CALD1
RTN4
THOC3
ACSL3
RPL11
PYGL
C7ORF58
CFL2
AGA
LAMP2
ECHDC1
EFHA1
EGFL8
CRISPLD1
ARL1
LOC100154984
GRM4
PLAT
GCH1
RYA3
TDRD10
TMEM20
ABCB1
EXTL1
ATP1B1
TCF12
PTGS2
ENTPD7
COX3
FNIP1
CD86
CD3G
CPA6
HOMER2
FAM3B
ITM2A
GBP4
CDH1
PYGM
LOC100157107
LOC100512427
PRAP1
PDCD1LG2
ZNF268
LOC100515523
PIGR
RWDD2A
NUDT5
AMOT
RBM8A
UBE2D1
TCAP
SOCS6
LOC100155479
LOC396756
HOXB4
WNK1
PLSCR4
ZNF25
SLC15A1
HDH
LOC100521756
C1H9ORF46
LOC100155802
IRF1
CAV2
SPINT1
SLC30A1
TIE-1
IQGAP1
LY9
TFPI
LOC396905
CNOT6
SFRS18
AMHR2
LOC100621801
MAPK8
CDK6
XRCC2
DOLK
RPL32
IMPAD1
CCL8
GZMM
PLA1A
NAT6
COX2
LOC100154365
LOC100521488
GNE
SEC23A
KPNB1
RPS20
NACC2
ZC3H7A
DST
HMGB2
SUSD2
C6ORF145
FOXN3
TMX1
LOC100155956
ASAH1
PGRMC2
LOC100515586
AIF1
COL5A2
FBXL22
KLF10
LOC100519876
CST3
PIGH
ITGA4
PSMB9
SPAI-2
LOC100518584
CCDC91
GHITM
ZNF142
DYNLT3
GCLM
LOC100513205
LOC100514990
ABCB11
HMBOX1
ABCG2
LOC100525144
COQ3
CAV1
GPD1
GPX4
LEPREL4
CLK2
SEZ6L2
INADL
HCFC2
PBK
IAH1
MAN2B1
MYCBP2
UGPP
JHDM1D
ARFGEF1
CBY1
ZNF389
RNASE10
SPRYD4
MTTP
SLC19A1
TSC1
SLC7A11
ATPIF1
CACNB4
FBXO9
VIM
KCNH2
NEK1
LOC100512015
ABCA1
ZNF146
LOC100519567
LIMS1
SLC34A3
PSMB8
SQLE
SFT2D2
SIPA1
ZFP106
MTNR1A
USP10
NKAIN1
RGS2
DYNLRB1
AMFR
LOC100153207
KLHL3
TMSB4X
FAM129B
DUSP18
SCP2
LAMP-1
TRIM40
SFN
IL-18RA
C1ORF198
CLC4
FADS6
FABP6
GPR116
SLC41A2
SLITRK3
CDC42
PTPRU
PLIN3
CLC-2
CYP20A1
CLASP2
TMBIM6
LOC100517425
FCAR
RARB
SLITRK6
AREG
DTX2
PHGK
PELI1
C6ORF150
SLC6A8
LOC100517736
MELK
CAPN10
GA
LOC100625668
GCOM1
C12ORF69
SIT1
TMEM71
GPR37
GK
HCLS1
TRIM14
PSME2
HIST1H2AA
CA14
PBX1
LAC
PGM3
LRRC19
STK25
FAM13C
NEURL2
GLI2
ATP6V1H
LOC780409
WAP-1
E2F5
CCR10
EPB41
C6ORF26
TACO1
OSR2
KLC2
ETS1
ERC1
TNFSF13B
LOC100512780
LOC100516489
PREX2
DHX35
PROX1
STAT3
LOC100152356
SLC5A10
ARPP21
FRS2
LOC100516777
NDST4
DGAT
KLF11
PSAT1
UBE4B
GRB2
LOC100152282
CSTB
PYGO2
DCN1
PDCD6IP
POLDIP3
FRMD4B
LOC100519563
ARL14
APOB
SORBS1
KCMF1
ZBTB10
GSTA2
LOC100155621
C11ORF2
DGKA
LRRN2
LOC100524099
CRY2
LOC100151867
2014-03-05
SERINC3
TMOD2
SERINC2
DYNLL1
PNN
TTC8
HBA
RGS4
HYAL1
PMVK
C5ORF42
SLC23A2
DNAJC17
HNF4G
KSR1
WRNIP1
DAB2
LOC100134955
IL12RB1
DR1
S100A10
APOC3
IL20RB
SERPINB8
LOC100154801
NSUN2
LHFPL2
TMEM161B
FOLH1
RAD51
AQP10
LAD1
GAL
GL
FERMT1
ENPP3
NAALADL1
ADRBK1
CLPB
LOC100519310
CNN3
SUFU
PCK2
TLR8
APOA4
ASPM
LOC100525698
MINPP1
UBA2
RASGEF1A
ZXDC
A2M
DEPDC1B
LOC100156227
OTUB2
ARF5
PGF
GADD45G
LOC100156835
JAM3
TUBB3
FAM83B
LMCD1
KPNA5
HCN3
PCSK5
MDFIC
LOC100154005
RAB6A
LOC100152770
MUC20
GPR4
NANOG
BEX1
GRAP2
LOC100155569
CD69
APOOL
CPD
LOC100627985
KIAA0247
CLSTN1
LOC100519968
KIF18A
DDR2
GPT2
MYO9A
GHRL
LOC100523413
CTH
FGF9
PLS3
RGS22
CD48
TRIM15
GZMK
LOC100513211
SCUBE3
USP6NL
LRP12
MLC1
PYY
DYRK1A
LOC100144621
LASS4
CDC14B
LNPEP
GJD3
ZNF326
MAP2K7
PRKD1
LOC100525122
RPL13A
NEUROD1
SH2B1
PDIA2
PLCL1
APRIL
AGPAT9
CRELD2
TSPO
NDRG3
IFRD2
NECD
PSMD5
CBX4
LOC733634
LGALS13
LOC733635
IL2
LOC100154725
GCM1

## Sheet: Tr1&Tr2Genes
CC2D2A
KLF13
ETV1
SLC24A6
SEC31A
TMEM87A
IDE
SIRT6
LRRC8A
UROS
PPEF1
MUS81
RI
VDAC1P5
NEK2
LOC100524587
VPS26B
MAN2A2
RPS3
PXK
BCL2L11
RPS3A
ID2
RASSF8
SNX1
RFX5
DAP3
AGPAT1
SEPHS2
PLEKHH2
TAOK3
POC1B
LOC100154508
DENND1A
IL1RAPL2
CAV3
RXRB
RNF4
PRIMA1
PRSS29P
IKBKAP
C18ORF25
C15ORF48
MX2
MAPKAPK3
NAGS
SHISA5
STMN2
COG2
MAOB
HS3ST3B1
RPS12
WHAMM
SDHB
B4GALNT1
ACTB
ATG5
CPT1A
WDR11
CALCRL
CEBPA
KIAA1671
GNAS
SMYD4
DOPEY1
HSPD1
LOC100158166
LOC100037957
MTMR14
IVNS1ABP
HELZ
ND2
SBNO1
EDC3
RANBP3
HOPX
RAB13
WIZ
SMS
C6ORF89
LRP10
OAZ1
LGR5
COL5A1
FBXO7
ACOX3
TMEM110
LGALS9
VPS18
STK16
RBM39
NPPC
CRELD1
RAB3GAP2
FUT1
LOC100152130
ALDH2
LOC100521180
UBE2D2
TRUB2
C3ORF75
GLUL
ABR
HYAL2
CTSB
ACAA
LOC100156717
ZC4H2
ENC1
NENF
ALDH18A1
C14ORF73
LOC100517047
RNF185
STAB1
M6P/IGF2R
TOX
C22ORF25
PICK1
MAGI3
GRAMD2
SDHD
ATP2A2
FHL1C
CLTA
OGG1
PRPF4B
AS-A
TMEM79
TSPAN15
HOMEZ
BTG1
SHPRH
GRASP
IRF7
LOC100526026
EEF1A1
ADIPOR2
SHMT2
CYP2D25
GJA1
LACTB2
DIABLO
LOC396781
ANGPTL4
TRAF3IP2
TXNRD1
LOC414409
GCNT2
M6PR
PAN3
PIGA
TES
UGGT2
GOLGA7
IKBKG
SET
QTRTD1
FZR1
NEK9
PGK1
PIGT
LOC100156099
LOC100524325
PSMC1
CD82
CS
C2CD3
RTN4R
KIAA1109
PSTPIP1
THTPA
CYP2J2
ALDH3A2
IL17RC
C4
MAVS
BMP4
LOC100157045
NPR1
GAS7
POLR3H
LOC100152734
DOCK8
ERGIC3
LOC100520262
AP3D1
RAB5A
AP1B1
GRN
MTHFR
GBF1
MAGEF1
C22ORF13
CLK3
YWHAH
TRIM38
NSDHL
SNX33
ITGB6
STAT2
LCOR
ABCF1
HADHA
HBP15/L22
HS2ST1
THOC2
FBXO33
HKDC1
LOC100520640
GAS2L1
FLT-1
PLAU
LOC100522805
CTDP1
LOC100153939
POLL
CPSF2
SLC3A2
SNX31
UMPS
NHEJ1
NR1I2
TGFA
FAM160A2
SUMO2
TPRKB
MAFF
DRG1
LOC100154749
ABI1
RDBP
LOC100154658
GDI2
SLC5A5
ATP5J2
KIAA1958
MYC
SECISBP2
MAX
COPZ1
PML
MX1
NFS1
SELK
UPTI
LOC780413
ZBP1
GALM
DDR1
IRG6
L3MBTL2
EFNA1
CCNJ
TRIM26
AGPAT6
STK19
C15ORF42
GRK5
NID1
MED15
TNKS2
P2RY2
LOC100153541
NACA
CLN3
MGAT2
ZFYVE27
RAB3GAP1
SIRT5
PTPLAD1
TH1L
MYO10
G6PC
THRB
KDM4A
UBTD1
MAN1A1
CCL28
COL17A1
CPNE1
SLC9A1
FAS
SLC44A4
CFB
AFF4
TRMU
LOC100513467
LOC100155039
MAGI1
ESCO2
ZNF451
CNNM2
LOC100154759
ADCK5
TRPC4AP
C4ORF33
OPTN
GTF2I
FGFR2
PSEN1
MAN2A1
OAS2
FAM63A
SNRPA
TIPARP
TMED3
ZDHHC7
ZFYVE26
LOC100049695
LOC100518311
POR
C-ERBA-B1
GOLGA3
LOC100155054
ADAM17
UBE3B
LOC100517825
MFSD5
TBC1D4
RASAL2
TLE4
SLC31A2
HDLBP
ATAT1
LRRC28
PPP2R2A
RARG
ABCC8
HMOX1
TRANK1
LOC100626128
PSMC6
RAB1B
DEPDC5
LCTHIO
ZNF511
GOT2
RELA
LOC100155164
FOLR1
CPS1
LOC100154786
ZNF672
LOC100153198
PCCB
RINT1
MAP3K13
LPIN3
EDNRB
ANO6
RPL30
SEC61A1
LPIN2
CLCA4
SPSB2
ARRB1
NTAN1
C1ORF9
TMEFF2
LOC100516649
MTR
SLAMF7
CLCN7
UACA
PECAM1
SP3
LOC100522991
TZP
WTAP
DENND2D
LOC100524919
ITM2C
IGFBP3
TOR1A
UQCRC1
PSME1
RPL23
VEGFA
GI1
RGL2
AGPAT4
TNFRSF1A
VCL
MGAT4A
CCN2
LCK
MYO1E
HSPA5
PCDH17
PPP1R10
CD8A
DAO1
ADCK1
ADNP2
TOM1L1
RAE1
PDPK1
ENTPD5
C3ORF14
SYS1
B3GALNT2
ZBTB33
HOOK2
PPP2R5B
CAMK2G
RPS18
LOC100518485
DGCR2
ABCB9
FLVCR1
STAT4
TBX3
PIGO
LPIN1
ZNF174
ZBED5
FBN1
C6
EIF4ENIF1
TUSC2
ADPGK
FCGRT
SSFA2
FTO
RALGPS1
MLLT3
PCGF3
AVPI1
LOC100627954
MCAM
PPIB
HSD17B8
MESDC2
HN1L
MGST1
C1QTNF6
NSF
RNF41
RNF114
LOC733696
PRUNE
EIF2B5
MCTP2
TRAFD1
DOCK7
SUCLA2
LASS2
SLC39A7
LYSMD4
SEC24C
SLA-8
C10ORF125
WSB2
ROD1
POLR1E
KCNE3
CREG1
CRADD
SYNE1
ARPC1B
MICAL1
POGZ
PBXIP1
FZD6
PUS1
MFSD6
DJC18
PTP23
PDK2
WDR46
SVCT1
CRY
CYYR1
ARSE
LOC100523409
PRF1
ILF2
MCL1
SDHA
HSD17B14
LOC100522093
NCOR1
SERPINB1
PHF12
FLT1
LOC100154001
APH1A
PPT2
CCDC18
SLC35A3
KRR1
FERMT2
SLC5A9
ETFDH
EIF4A1
DCTD
MYD88
LOC100158079
TBC1D10A
HECTD1
LOC100515576
SLC25A15
LYZ
LOC100522984
NR0B2
LRSAM1
LOC100153571
RAD23B
PI4KB
AAMP
LOC100512614
RPL26L1
GALNT2
XBP1P1
LOC100152253
PIP4K2C
SMG5
CTSD
KPNA3
IFIT3
YLPM1
LOC100153716
SRC
C1QTNF2
TRMT6
NFS
DHX38
NST
PPP1R11
EXOC5
EIF3A
LAMC1
DNAJC14
TSPAN14
CENPL
LOC100154945
DCAF11
ATF6
LOC100510987
SLC39A5
AGPAT3
WDR26
ARMC9
SLIRP
DPF3
HCST
AXL
ALDH6A1
HRK
AURKA
PINX1
CD276
ADAMTS4
C11ORF93
LOC100037923
STARD3
GALNS
DHX58
NCOA4
PPOX
ATP2B1
ESM1
TBL1Y
SMPD2
LOC100522859
SRSF4
FBXW7
GUCY1A3
LOC100511559
BCKDHA
KBTBD7
SEPX1
PPP1CA
FKBPL
DNAJC19
DCAF8
BAG6
LOC100524700
SP1
JAK3
FAM126B
ASXL1
BIN1
SMYD2
ELOVL5
ECHS1
ARHGAP22
KLF16
LOC100520962
EPC1
ARAF
FYCO1
COPS7A
MS4A2
KLHL22
USP18
SLC39A1
TAP1
EIF1B
ASB6
EPOR
SYBU
UTP3
SLC35B2
LMO4
LOC100627713
LOC100152918
IGHA
QSER1
TAP2
LOC100155023
PSD3
PRMT5
LOC100519537
CCRL1
CNN2
RAB20
SLC39A9
RUSC1
CUEDC2
LOC100153150
PEG3
NUDT12
DPCD
LOC100623805
TKT
TRIM8
C1ORF57
PISD
FGR
HFE2
LOC100620802
TRPC1
LOC100625989
USP9X
ARVCF
OMC
FAM109A
LEO1
FKTN
KIAA1432
FASLG
MED23
SCAMP2
MTPN
PSAP
PNPLA2
PRR2
LOC100621525
NDST2
KLHDC3
LOC100519980
GSN
STXBP3
CTSF
SLC16A13
OAT
TCN2
ZBTB22
ANXA2
ACADS
GJA4
PARK2
LOC100624368
NAPRT1
GALK2
ZNF687
SMCR7L
LOC100737219
DAAM1
CLCN3
ITPR1
SOCS2
CDC37
VPS36
BBS4
NDUFS2
ACR
LOC100151899
DNASE2
CTSA
MARS2
NFKBIE
GDPD2
ODF2
PFKFB4
CLDN4
LOC654299
CLDN5
ZRSR2
IDH2
ADIPOR1
HFE
LEPROT
TBL1XR1
TRIM31
LGALS8
CAPZA2
CYBA
ACSL4
FFAR2
BID
PRPF31
RNF216
TRIM5
LOC100157056
DPPA5
IRF8
ARF1
HSPA13
FADD
TMEM209
LAMB2
LOC100153472
PTPN21
LDB2
GLP2R
TSGA14
COX15
SLC25A25
TRAF3
ZNRF3
CSTF2T
RPRD1B
CIZ1
LOC100513099
ATXN7
LOC100517414
DNASE1L1
KPNA1
GABPAP
ACIN1
REEP4
CDH23
DDX58
OTUB1
DJC2
EHF
BMP2
CD2AP
FRRS1
ZSWIM3
EEF1G
DISC1
C13ORF31
IGF1R
IFNAR1
DUSP7
SH3GLB2
VPS26A
ALDH9A1
AQP3
ZNF184
LPAR6
D-AKAP2
EPS15L1
ANO10
GNRHR2
FLVCR2
LOC100524193
CARM1
TLN1
CPNE3
RGS1
CSPP1
KLIP-1
GBI1
ICK
CSPG4
KIAA1598
SLC38A6
RHOA
C1ORF85
MET
FOLR2
GTPBP1
TRAF7
B3GALT4
ZNF827
TMEM171
FKBP4
PDZD2
PDK3
PHF1
LOC100518553
SETD1A
C7H6ORF47
OVOL1
FAM46A
EPHX2
LOC100515588
GSK3B
METTL6
DNAJC3
CCND3
LYSMD1
KLC4
KREMEN1
MCM3AP
SLC18A1
SOCS5
SNRK
LOC100514721
LOC100152503
LOC100515281
PPM1F
FAM171B
RFTN2
NOS2
LCLAT1
LOC100154289
PNMA1
APOA2
DPP4
SIRT2
RENBP
RAB34
ARHGAP5
PKIG
NEK4
MYH10
C1ORF130
TGFBR2
SEC24A
SMAD7
MCOLN2
IL4R
LBP
SRPRB
ABCC2
CHIT1
KIAA0913
ARHGEF19
TRIP4
INPP5A
ARGRS
ATP7B
MID2
SNX21
CX3CL1
ISG20L2
BLNK
LOC100521339
RILPL1
UBOX5
IFI44
LOC100513102
PPIL2
MAP7
HSD17B7
EPS8L3
LOC100514038
COG8
VCP
TRIM39
SARS
LRRC41
BDNF
OSGEPL1
LOC100514413
OST48
NFIA
EFTUD1
PPARGC-1
MTAP
LOC100155084
SLC16A8
SLC16A7
HADH
EPHX1
LOC100514460
OSBPL1A
FAM158A
OSBPL5
CD93
LOC100524941
MBD3
RCAN2
POGK
RNF20
SLC9A2
AKT1
LOC100151933
ACTR2
PFKM
RNASET2
LOC100518322
LOC100153912
POLR3A
MAPK14
INPP1
MYO7A
RHOT2
HEATR5B
TCTN1
C1ORF115
VNN3
ZCCHC11
ITPK1
NEK11
MTX1
ACADVL
GBA
ZBTB1
CASP7
CCDC93
DAB1
ESRP1
HDGF
IRF3
AQP5
RORC
EPHA1
MOCS1
SH3GL2
CNPY3
PRMT2
PSEN2
LOC100513109
PPIP5K1
PTMA
RHOF
MFSD9
B4GALT3
SMAD6
ATP6V1C1
PPAPDC1B
STX17
BDP1
SFXN2
PLEKHF1
GRB7
CTR1
LOC100152172
LOC100513931
ANKS1A
C2
THSD7A
MFSD2A
PGGT1B
RAB5C
COG5
TBCD
RHBDD3
WAS
ACSS2
KIAA1244
CLDN2
LOC100515390
TTF1
CYB561D1
MSL2
SSR2
PWWP2B
GP36B
DERL1
SLC30A6
GSTZ1
SLC29A3
C9ORF150
GTF2A1
LOC100514104
FMR1
ARHGAP19
LOC100523384
ATF6B
PUM1
ANKRD46
EXOSC3
UBD
MOSC2
LOC100155786
RBM47
CETN3
LOC100155547
DOM3Z
E4F1
TSR2
OLFML3
CLDN23
RAB23
GDAP2
MTRR
FKBP7
PRPF19
TMEM188
PITPNM1
YTHDC2
SIAH2
SLC27A4
BMP3
ADAMTS5
ZCCHC2
BMP6
LRPAP1
ABP1
ACTR1A
LOC100157985
LOC100525845
UQCR10
ZNF281
TDRD7
ANKHD1
TTC7B
CNOT7
LOC100519253
PECI
LOC100522081
SMARCA4
LPHN2
SFTPD
SLC2A2
GIGYF2
TUBB1
BAZ2A
CHRM1
DENND4C
LOC100520848
CYP7B1
FICD
C9
LOC100518230
TMEM55A
STOML1
LOC100522869
LOC100521517
SETX
CTSZ
AEBP1
B3GNT7
CAPZA1
PLEKHG3
PHF16
CAMK1
LRG1
PPAPDC2
LOC100524642
LOC100621036
LOC100517228
C21ORF62
PEPD
SGK3
SMNDC1
MGRN1
C10ORF54
TM2D2
VPS72
HSPB8
PI3
LOC100511979
MMP15
LIPH
SIRT3
CASP8AP2
TMEM55B
KIF23
KPNA4
RIPK1
EML5
RYK
LOC100049651
TRIM10
GZ
CRP
ERO1L
LOC100522702
GFI1
MICALL1
MON2
KIR2DL1
CPEB4
TMEM14A
LOC100157270
LOC100622397
LOC100525434
LOC100157067
LPAR1
LOC100153396
HPCAL1
LOC100520446
RAPGEF6
UNC5CL
MLYCD
CAMSAP1
LOC100154776
NAA15
LOC100520655
CCAR1
SLC6A19
LOC100524802
GAB1
APEX2
BATF3
ZNRD1
CLYBL
UEVLD
ASS1
LRAT
LRIG3
MTX2
CDKN2D
LOC100514320
POMGNT1
ZNF187
CCL4
LOC100156439
TUBA1A
ENSA
TMEM144
ASB15
LOC100512174
LOC100526171
SDR39U1
ZMYM4
DL1
R3HDM1
DAPK1
BAK
ASPH
LOC100514219
LAS1L
ORF
RG9MTD2
TMEM192
ITPA
MRPS11
LOC100513643
CTSG
LOC100152525
ATP5G2
ITCH
AP3S2
LOC100519601
ACAT2
KRT2
ENO4
LOC100516760
FCGR1A
TFF2
LOC100513844
CD209
LOC100155779
SEL1L2
TRIM69

## Sheet: onlyTr2Genes
PLEKHA7
LIMK2
USP15
LOC733678
ND1
ZCCHC8
VPS13D
RREB1
DOK2
SAT1
RBM4B
FXYD2
TAB2
SHE
CYCS
PPP2R5E
ARID4A
LOC100157860
NDUFB9
ERMP1
FLRT2
CNOT1
SGPL1
TXNIP
STK39
LOC100513149
MU
GMPR
HSP90B1
ZNF408
CSAD
LCAT
TM7SF3
SLC41A3
SELENBP1
LRP11
LOC100152228
BCAS2
PPPDE2
TTYH3
LOC100156608
VSIG10
BAMBI
PI4KA
GCC2
FOXO3
UQCRB
RXRG
UBE2Q1
SNRPE
LOC100152438
KIF7
CYTB
LOC780431
CD34
LOC100513836
IGFBP4
RDH10
PLN
GPR143
KAZALD1
BMP1
MRPL52
GRB10
RPLP1
DYNLT1
LOC100621839
PPP2R2C
C6ORF192
LOC733605
TTC14
UNC5B
SLC35A5
FBXW4
GNPTAB
LOC100517375
RSF1
SDF2L1
SLC30A5
LOC100155504
RABGAP1
STAT1
CATSPER2
BCKDHB
MYH7B
XPC
NR6A1
MAPK6
VLDLR
JARID2
RNF139
HUWE1
C14ORF4
CTR9
LOC100156044
RPS4
AKAP
KIAA0226
MYOG
PC1/3
TCTP
KLF17
C15ORF44
FBN2
COX6C
PTGES
SPAST
AHCY
LAMTOR2
RAI14
LOC396679
PDHB
TMTC3
CD164
ACTA2
ATP6
CAMK2D
NFIL3
LOC100156777
PLCE1
LOC100522234
LRRC20
LOC100154209
AD014
CHKA
ST6GAL1
MORC2
BET1L
ACVR2A
CA9
GZF1
GLUD1
DGAT2
LOC100515788
RPS10
TM9SF3
LOC100520367
COL8A1
ST7
LOC100621940
NUDT18
TRIM13
PARP12
IGFBP5
WIPF2
SUDS3
ATP6V1E1
NT5DC2
EWSR1
LOC100522962
EEF2K
LEPREL2
LOC100216545
LOC100156078
PSENEN
LOC100516989
IGDCC4
CT120
OGN
VNN1
PKC
SEMA3G
NR3C2
LOC100520618
ACTR3
OSTF1
NDUFS5
LOC100157036
LOC100153222
PPT1
HYOU1
LOC100517064
SLC25A19
GTF2H2B
C9ORF91
BTG3
KYNU
MAP3K1
SSTR5
COL6A2
HIGD2A
RPS19
PARP14
IFIT5
KDM5A
PEX11A
GPX3
HYAL3
SLC38A7
TMEM86B
LOC100521594
LOC100519459
COL7A1
OAS1
SLC31A1
CD3E
LOC100518497
MGLL
LOC733631
CD3D
MLF2
C6ORF27
KCTD17
RASA2
SMAD2
RPL34
ARG2
TNIP1
CLEC2B
LOC100152248
SLC37A4
AQP7
LOC100156964
CHD3
CLC-5
ACL
TGIF2
LOC780419
SRPX
POU6F2
PLEKHN1
MUT
LOC100517786
CDS1
MORN4
KIF1B
RANBP9
NCK1
PTBP1
NNAT
TSPAN6
VTI1A
PBRM1
GPR56
CYP27A1
GNAI2
IRS1
TDP1
LOC100514912
CDS2
SLC27A5
PALM
MSL1
PDCL
ISG15
HS3ST6
FBXO21
NOG
ATRN
LOC100153622
UQCRFS1
CRYBB1
CAMKK2
POLR1A
C8ORF34
TMEM111
FURIN
TRDMT1
STXBP6
FAM110B
TOP3B
LOC100037981
WHSC1L1
HSP47
LOC100520113
PDE7A
LOC100512686
AMN
LOC100523520
FAM101A
NEK7
FITM2
CAPRIN1
EDEM3
LOC100156775
ITGB5
GOPC
ITIH4
IFT122
CDK2
JAK2
ERCC2
SNX7
MB21D2
TRAF6
VPS33A
SMARCAD1
LOC100518457
PREP
UBA52
C20ORF3
KCNB2
KLHL25
WBSCR27
BGN
TAOK1
DLG3
EXD3
RPL36
LOC100154090
ULBP1
TRIM25
LOC100152942
ZNF783
CYSLT2
LOC100511682
DTNBP1
NT5DC1
CTPS2
LOC100513228
CD97
DYNC1H1
APEH
ANKIB1
THOP1
SLC7A6OS
C1ORF31
PKMYT1
CCDC106
OSBPL10
ERBB4
C7H14ORF142
KCNJ8
TFAM
NCALD
C14ORF179
SLC26A11
AQP1
FHL5
LOC100152849
BIVM
COL4A5
DYRK2
CCNL1
LOC100511327
NQO1
NEIL1
ATP6V1B2
PCMT1
LOC100525404
TTC9
PPP2R5A
CYB5D2
MCT7
SPTLC2
LOC100155988
RPTOR
MMP3
LOC100517448
ACAP2
ZNF697
SORBS2
F10
SST
SLC9A6
COMMD10
C1ORF66
C19ORF80
ASB1
GPX7
LOC100156873
C15H2ORF82
LOC100154071
COX7A1
LOC100525580
LOC100515197
LMX1A
PRKRIP1
RANBP2
COX19
HPS1
DNAJC24
HEG1
LOC100154999
LOC100157552
WSB1
LOC100519482
GNL3L
EI24
ANXA4
SC5DL
LOC100510968
FEM1B
RTP4
ARHGAP31
BLZF1
LOC100156307
STAM2
TBC1D16
LOC100154770
TCF21
GCLC
HIRA
SRL
BST2
TINF2
F2
TIMP2
AGXT2
MRPS10
COL5A3
LOC100515235
LOC100519868
KLRB1
LOC100513089
ADAT2
TGFBR3
LOC100521156
PRKCI
ZBTB7A
RNF152
LOC100625397
LPAR4
EOMES
TNNC1
PARL
RYR1
