# Supplementary material for: Network analysis of temporal functionalities of the gut induced by perturbations in new-born piglets
Source: BMC Genomics. 2015 Jul 29;16(1):556. doi: 10.1186/s12864-015-1733-8 (PMC4518884; doi:10.1186/s12864-015-1733-8)
Supplement: Additional file 14: — Information on the Reactome FI networks. [file 12864_2015_1733_MOESM14_ESM.xlsx]

## Sheet: Index
Sheet name	Information
NetworksInfo	Summary of the information on the three networks, both initial and final
onlyTr1Enrichment	Information on the GO enrichment results for the modules of the onlyTr1 network
Tr1&Tr2Enrichment	Information on the GO enrichment results for the modules of the Tr1&Tr2 network
onlyTr2Enrichment	Information on the GO enrichment results for the modules of the onlyTr2 network
onlyTr1Parameters	Results from the Cytoscape tool NetworkAnalyzer when applied on the network onlyTr1, contains various network parameters
Tr1&Tr2Parameters	Results from the Cytoscape tool NetworkAnalyzer when applied on network Tr1&Tr2, contains various network parameters
onlyTr2Parameters	Results from the Cytoscape tool NetworkAnalyzer when applied on network onlyTr2, contains various network parameters

## Sheet: NetworksInfo
	OnlyTr1 Network	Tr1&Tr2 Network	OnlyTr2 Network
Input genes	498	1145	417
Genes in initial network	151	409	105
Edges in initial network	245	1135	157
Genes in final network	111	251	60
Edges in final network	204	712	107
Modules in final	9	10	6
Hubs
Top 5 hubs	GRB2, STAT3, CDC42, FOS, CAV1	MYC, UBE2D2, ITCH, MAPK14, RELA	UBA52, STAT1, TRAF6, JAK2, ERBB4
Nodes with degree > 10	7	52	4
Nodes with degree > 4	35	100	16
Top40%	5	10	2
Highest hub/edge %	8	4	19
Bottlenecks (top 40%)	3 (STAT3, FOS, SMB9)	2 (SDHA, SDHB)	2 (LEPREL2, UBA52)
Average clustering coefficient	0.28	0.32	0.37
Highest degree	17	31	20
Average degree	3.68	5.67	3.57
Diameter	12	8	7
Radius	1	2	2

## Sheet: onlyTr1Enrichment
Manual Summary	Unique genes	Module	GO term	No.Genes	FDR	Nodes
T cell costimulation	6	0	T cell costimulation	6	<1.000e-03	GRB2,KLRK1,CD3G,PDCD1LG2,CD86,GRAP2
caveola assembly	8	1	caveola assembly	2	0.033	CAV2,CAV1
leukocyte migration		1	leukocyte migration	3	0.04489	CAV1,ITGA4,ITGAV
		1	positive regulation of cell migration	3	0.04489	KDR,DAB2,ITGAV
		1	response to progesterone stimulus	2	0.0409	CAV1,FOS
		1	positive regulation of endothelial cell migration	2	0.04718	KDR,ETS1
translation	12	2	nuclear-transcribed mRNA catabolic process, nonsense-mediated decay	8	<1.000e-03	RPL32,RPL13A,RBM8A,RPL6,EIF3E,RPL11,RPL4,RPS20
		2	gene expression	11	<5.000e-04	HNF4G,SF3B1,RPL32,RPL13A,RBM8A,RPL6,SRSF6,EIF3E,RPL11,RPL4,RPS20
		2	translational initiation	7	<3.333e-04	RPL32,RPL13A,RPL6,EIF3E,RPL11,RPL4,RPS20
		2	viral transcription	6	<2.500e-04	RPL32,RPL13A,RPL6,RPL11,RPL4,RPS20
		2	translational termination	6	<2.000e-04	RPL32,RPL13A,RPL6,RPL11,RPL4,RPS20
		2	translational elongation	6	<1.667e-04	RPL32,RPL13A,RPL6,RPL11,RPL4,RPS20
		2	viral infectious cycle	6	<1.429e-04	RPL32,RPL13A,RPL6,RPL11,RPL4,RPS20
		2	SRP-dependent cotranslational protein targeting to membrane	6	<1.250e-04	RPL32,RPL13A,RPL6,RPL11,RPL4,RPS20
		2	mRNA metabolic process	7	<1.111e-04	RPL32,RPL13A,RBM8A,RPL6,RPL11,RPL4,RPS20
		2	translation	7	<1.000e-04	RPL32,RPL13A,RPL6,EIF3E,RPL11,RPL4,RPS20
		2	RNA metabolic process	7	<9.091e-05	RPL32,RPL13A,RBM8A,RPL6,RPL11,RPL4,RPS20
		2	cellular protein metabolic process	7	8.333e-05	RPL32,RPL13A,RPL6,EIF3E,RPL11,RPL4,RPS20
		2	viral reproduction	6	7.692e-05	RPL32,RPL13A,RPL6,RPL11,RPL4,RPS20
		2	nuclear mRNA splicing, via spliceosome	4	0.0035	PNN,SF3B1,RBM8A,SRSF6
muscle contraction	8	4	muscle filament sliding	4	<1.000e-03	TCAP,VIM,TPM1,TPM4
		4	muscle contraction	4	0.0005	SORBS1,CALD1,TPM1,TPM4
		4	cellular component movement	3	0.02067	VIM,TPM1,TPM4
		4	sarcomere organization	2	0.03225	TCAP,TPM1
		4	microtubule-based process	2	0.0432	DYNLL1,TUBB3
		4	cardiac muscle contraction	2	0.04467	TCAP,TPM1
protein ubiquitination	7	5	protein polyubiquitination	4	<1.000e-03	PSME2,PSMD5,AMFR,UBE2D1
		5	negative regulation of ubiquitin-protein ligase activity involved in mitotic cell cycle	3	0.005	PSME2,PSMD5,UBE2D1
		5	positive regulation of ubiquitin-protein ligase activity involved in mitotic cell cycle	3	0.004333	PSME2,PSMD5,UBE2D1
		5	regulation of ubiquitin-protein ligase activity involved in mitotic cell cycle	3	0.00375	PSME2,PSMD5,UBE2D1
		5	anaphase-promoting complex-dependent proteasomal ubiquitin-dependent protein catabolic process	3	0.003	PSME2,PSMD5,UBE2D1
		5	proteolysis involved in cellular protein catabolic process	2	0.008	PSMB8,PSMB9
		5	ubiquitin-dependent protein catabolic process	3	0.01029	CUL7,AMFR,UBE2D1
		5	regulation of cellular amino acid metabolic process	2	0.01988	PSME2,PSMD5
chemotaxis	5	6	chemotaxis	3	0.02	CCR10,CCL8,CCL5
exocytosis		6	exocytosis	2	0.03667	CCL8,CCL5
		6	G-protein coupled receptor signaling pathway, coupled to cyclic nucleotide second messenger	2	0.03667	HTR1D,MTNR1A
		6	response to toxin	2	0.038	CCL5,HTR1D
protein transport	6	7	small GTPase mediated signal transduction	5	<1.000e-03	ARL1,RAB8B,RAB6A,ARF5,RAB1A
		7	protein transport	4	0.004	RAB8B,RAB6A,ARFGEF1,RAB1A
		7	Golgi organization	2	0.01967	ARL1,ARFGEF1
cell differentiation	5	8	spleen development	2	0.049	HOXB4,PBX1
development		8	cell differentiation	3	0.0415	NANOG,OSR2,UNC45B
		8	embryonic skeletal system morphogenesis	2	0.028	HOXB4,OSR2
cholesterol metabolic process	4	9	lipoprotein metabolic process	4	<1.000e-03	APOA4,APOB,APOC3,MTTP
		9	cholesterol homeostasis	4	<5.000e-04	APOA4,APOB,APOC3,MTTP
		9	lipoprotein transport	3	<3.333e-04	APOB,APOC3,MTTP
		9	cholesterol efflux	3	<2.500e-04	APOA4,APOB,APOC3
		9	cholesterol metabolic process	3	0.0002	APOA4,APOB,APOC3
		9	retinoid metabolic process	3	0.0001667	APOA4,APOB,APOC3
		9	triglyceride mobilization	2	0.0001429	APOB,APOC3
		9	phototransduction, visible light	3	0.000375	APOA4,APOB,APOC3
		9	very-low-density lipoprotein particle assembly	2	0.0003333	APOB,APOC3
		9	phospholipid efflux	2	0.0009	APOA4,APOC3
		9	high-density lipoprotein particle remodeling	2	0.0009091	APOA4,APOC3
		9	triglyceride catabolic process	2	0.001083	APOB,APOC3
		9	reverse cholesterol transport	2	0.001154	APOA4,APOC3
		9	triglyceride metabolic process	2	0.002857	APOC3,MTTP

## Sheet: Tr1&Tr2Enrichment
Manual Summary	Unique genes	Module	GO term	No.Genes	FDR	Nodes
protein transport	21	0	small GTPase mediated signal transduction	13	<1.000e-03	RAB5C,ARHGAP19,RAB1B,ARHGAP22,ARHGAP5,RHOA,RHOF,RAB5A,RAB13,GDI2,ABR,ARF1,RHOT2
		0	regulation of small GTPase mediated signal transduction	8	0.0005	ARHGAP19,ARHGAP22,ARHGAP5,RHOA,RHOF,GDI2,ABR,RHOT2
		0	post-Golgi vesicle-mediated transport	5	0.0003333	AP1B1,GBF1,ARRB1,EXOC5,ARF1
		0	protein transport	10	0.00025	RAB5C,RAB1B,CALCRL,NSF,ARRB1,RAB5A,RAB13,EXOC5,GDI2,ARF1
		0	GTP catabolic process	6	0.0004	RAB5C,ARHGAP5,RHOF,RAB5A,RAB13,ARF1
		0	retrograde vesicle-mediated transport, Golgi to ER	4	0.0003333	GBF1,PICK1,COPZ1,ARF1
BMP signaling pathway	6	3	BMP signaling pathway	6	<1.000e-03	HFE2,BMP4,BMP2,SMAD7,SMAD6,BMP6
Apoptosis	26	4	induction of apoptosis via death domain receptors	7	<1.000e-03	BID,FASLG,CRADD,TNFRSF1A,CASP8AP2,FAS,FADD
(T cell, inflammatory cell),		4	positive regulation of I-kappaB kinase/NF-kappaB cascade	10	<5.000e-04	MAVS,FASLG,TNFRSF1A,MYD88,RELA,FADD,TRAF3IP2,RIPK1,IKBKG,IRF3
Innate immune response		4	apoptotic signaling pathway	9	<3.333e-04	FASLG,TNFRSF1A,CASP8AP2,FAS,FADD,DAPK1,RIPK1,SMPD2,DAP3
(TLR, Type 1 interferon, interleukin 8, NFKB, IKB kinase)		4	positive regulation of type I interferon-mediated signaling pathway	5	<2.500e-04	MAVS,ZBP1,FADD,IRF7,IRF3
		4	positive regulation of interferon-alpha production	5	<2.000e-04	MAVS,DDX58,IRF7,IRF3,HSPD1
		4	toll-like receptor signaling pathway	8	<1.667e-04	TRAF3,RELA,FADD,IRF7,RIPK1,IKBKG,IRF3,CTSB
		4	TRIF-dependent toll-like receptor signaling pathway	7	<1.429e-04	TRAF3,RELA,FADD,IRF7,RIPK1,IKBKG,IRF3
		4	MyD88-independent toll-like receptor signaling pathway	7	<1.250e-04	TRAF3,RELA,FADD,IRF7,RIPK1,IKBKG,IRF3
		4	toll-like receptor 3 signaling pathway	7	<1.111e-04	TRAF3,RELA,FADD,IRF7,RIPK1,IKBKG,IRF3
		4	toll-like receptor 4 signaling pathway	7	<1.000e-04	TRAF3,RELA,FADD,IRF7,RIPK1,IKBKG,IRF3
		4	cellular response to mechanical stimulus	6	<9.091e-05	CRADD,TNFRSF1A,CASP8AP2,FAS,FADD,CYBA
		4	innate immune response	13	<8.333e-05	MAVS,ATG5,ZBP1,TRAF3,RELA,FADD,DDX58,CYBA,IRF7,RIPK1,IKBKG,IRF3,CTSB
		4	positive regulation of type I interferon production	6	<7.692e-05	ZBP1,RELA,IRF7,RIPK1,IKBKG,IRF3
		4	regulation of extrinsic apoptotic signaling pathway in absence of ligand	4	<7.143e-05	FASLG,FAS,FADD,RIPK1
		4	negative regulation of type I interferon production	5	<6.667e-05	MAVS,ATG5,TRAF3,DDX58,IRF3
		4	positive regulation of tumor necrosis factor production	5	<6.250e-05	MAVS,TNFRSF1A,MYD88,FADD,RIPK1
		4	activation of cysteine-type endopeptidase activity involved in apoptotic process	6	<5.882e-05	FASLG,CASP8AP2,FAS,FADD,RIPK1,HSPD1
		4	virus-host interaction	9	<5.556e-05	MAVS,TNFRSF1A,RELA,FADD,DDX58,IRF7,IKBKG,IRF3,HSPD1
		4	apoptotic process	11	<5.263e-05	BID,FASLG,TNFRSF1A,ATG5,FAS,TRAF3,FADD,DAPK1,RIPK1,IKBKG,IRF3
		4	positive regulation of interferon-beta production	4	<5.000e-05	MAVS,DDX58,IRF7,IRF3
		4	type I interferon biosynthetic process	3	<4.762e-05	MYD88,IRF7,IRF3
		4	extrinsic apoptotic signaling pathway	4	4.545e-05	FASLG,FAS,FADD,RIPK1
		4	regulation of apoptotic process	6	4.348e-05	CRADD,TNFRSF1A,FAS,TRAF3,DAPK1,CTSB
		4	positive regulation of apoptotic process	7	0.000125	BID,FASLG,FAS,FADD,DAPK1,RIPK1,HSPD1
		4	positive regulation of NF-kappaB transcription factor activity	5	0.00028	MYD88,MTPN,RELA,RIPK1,IKBKG
		4	T cell apoptotic process	2	0.0007857	FASLG,RIPK1
		4	MDA-5 signaling pathway	2	0.0007857	IRF7,IRF3
		4	inflammatory cell apoptotic process	2	0.0007857	FASLG,FAS
		4	positive regulation of interleukin-8 production	3	0.0008621	MAVS,FADD,RIPK1
translation	24	5	gene expression	21	<1.000e-03	BDP1,CNOT7,RPS3,RPL30,RPS3A,PRMT5,RPL26L1,EEF1A1,POLR3H,PAN3,SMG5,SARS,SRPRB,RPS18,RPL23,EIF4A1,RPS12,EEF1G,CTDP1,SSR2,PPP2R2A
		5	translation	14	<5.000e-04	MRPS11,RPS3,RPL30,RPS3A,RPL26L1,EEF1A1,SARS,SRPRB,RPS18,RPL23,EIF4A1,RPS12,EEF1G,SSR2
		5	RNA metabolic process	13	<3.333e-04	CNOT7,RPS3,RPL30,RPS3A,PRMT5,RPL26L1,PAN3,SMG5,RPS18,RPL23,EIF4A1,RPS12,PPP2R2A
		5	mRNA metabolic process	12	<2.500e-04	CNOT7,RPS3,RPL30,RPS3A,RPL26L1,PAN3,SMG5,RPS18,RPL23,EIF4A1,RPS12,PPP2R2A
		5	SRP-dependent cotranslational protein targeting to membrane	10	<2.000e-04	RPS3,RPL30,RPS3A,RPL26L1,SEC61A1,SRPRB,RPS18,RPL23,RPS12,SSR2
		5	nuclear-transcribed mRNA catabolic process, nonsense-mediated decay	10	<1.667e-04	RPS3,RPL30,RPS3A,RPL26L1,PAN3,SMG5,RPS18,RPL23,RPS12,PPP2R2A
		5	translational elongation	9	<1.429e-04	RPS3,RPL30,RPS3A,RPL26L1,EEF1A1,RPS18,RPL23,RPS12,EEF1G
		5	cellular protein metabolic process	13	<1.250e-04	RPS3,RPL30,RPS3A,RPL26L1,DNAJC3,EEF1A1,SRPRB,RPS18,RPL23,EIF4A1,RPS12,EEF1G,SSR2
		5	translational initiation	8	<1.111e-04	RPS3,RPL30,RPS3A,RPL26L1,RPS18,RPL23,EIF4A1,RPS12
		5	viral transcription	7	<1.000e-04	RPS3,RPL30,RPS3A,RPL26L1,RPS18,RPL23,RPS12
		5	translational termination	7	<9.091e-05	RPS3,RPL30,RPS3A,RPL26L1,RPS18,RPL23,RPS12
		5	viral infectious cycle	7	<8.333e-05	RPS3,RPL30,RPS3A,RPL26L1,RPS18,RPL23,RPS12
		5	viral reproduction	8	<7.692e-05	RPS3,RPL30,RPS3A,RPL26L1,RPS18,RPL23,RPS12,CTDP1
protein ubiquitination	21	6	protein ubiquitination	13	<1.000e-03	RNF185,ASB15,FBXW7,UBE2D2,TRIM8,ITCH,TRAF7,SHPRH,LRRC41,SPSB2,MID2,TRIM39,ASB6
		6	protein K48-linked ubiquitination	5	<5.000e-04	UBE2D2,ITCH,PARK2,TRIM38,RNF4
		6	protein polyubiquitination	6	<3.333e-04	UBE2D2,MGRN1,LRSAM1,UBOX5,PARK2,RNF41
		6	protein K63-linked ubiquitination	4	<2.500e-04	TRIM5,ITCH,PARK2,RNF4
type I interferon-mediated signaling pathway	13	7	defense response to virus	9	<1.000e-03	PRF1,HYAL2,OAS2,IFNAR1,STAT2,IFIT3,MX1,MX2,DHX58
		7	type I interferon-mediated signaling pathway	7	<5.000e-04	OAS2,IFNAR1,STAT2,IFIT3,USP18,MX1,MX2
		7	cytokine-mediated signaling pathway	9	<3.333e-04	SOCS5,OAS2,IFNAR1,STAT2,IFIT3,USP18,STAT4,MX1,MX2
		7	response to virus	7	<2.500e-04	HYAL2,OAS2,IFNAR1,IFIT3,MX1,MX2,DHX58
		7	JAK-STAT cascade	4	<2.000e-04	SOCS2,IFNAR1,STAT2,STAT4
mitotic cell cycle	7	8	mitotic cell cycle	7	<1.000e-03	KIF23,NEK2,RAE1,ACTR1A,NEK9,ODF2,TUBA1A
Notch receptor processing	3	9	Notch receptor processing	3	<1.000e-03	APH1A,PSEN1,PSEN2
		11	arginine biosynthetic process	2	0.001	ASS1,NAGS
gene expression	6	12	nuclear mRNA splicing, via spliceosome	6	<1.000e-03	PRPF19,SRSF4,DHX38,SNRPA,CPSF2,CCAR1
		12	RNA splicing	5	<5.000e-04	SRSF4,DHX38,SNRPA,CPSF2,CCAR1
		12	mRNA 3'-end processing	3	<3.333e-04	SRSF4,DHX38,CPSF2
		12	termination of RNA polymerase II transcription	3	<2.500e-04	SRSF4,DHX38,CPSF2
		12	mRNA export from nucleus	3	0.0002	SRSF4,DHX38,CPSF2
		12	gene expression	5	0.0005	SRSF4,DHX38,SNRPA,CPSF2,CCAR1
respiratory electron transport chain	4	13	respiratory electron transport chain	4	<1.000e-03	SDHA,SDHB,SDHD,NDUFS2
		13	cellular metabolic process	4	<5.000e-04	SDHA,SDHB,SDHD,NDUFS2
		13	tricarboxylic acid cycle	3	<3.333e-04	SDHA,SDHB,SDHD
		13	succinate metabolic process	2	0.00075	SDHA,SDHB

## Sheet: onlyTr2Enrichment
Manual Summary	Unique genes	Module	GO term	No.Genes	FDR	Nodes
innate immune response	14	0	defense response to virus	5	<1.000e-03	BST2,TRIM25,OAS1,ISG15,IFIT5
		0	innate immune response	8	0.0005	TXNIP,BST2,ERBB4,TRIM25,TAB2,ISG15,IFIT5,TRAF6
		0	negative regulation of viral genome replication	3	0.002667	BST2,OAS1,ISG15
		0	nucleotide-binding domain, leucine rich repeat containing receptor signaling pathway	3	0.005	TXNIP,TAB2,TRAF6
		0	establishment or maintenance of epithelial cell apical/basal polarity	2	0.0136	PRKCI,DLG3
		0	membrane protein intracellular domain proteolysis	2	0.02567	PSENEN,TRAF6
		0	nerve growth factor receptor signaling pathway	4	0.04114	ERBB4,PRKCI,PSENEN,TRAF6
		0	nucleotide-excision repair, DNA damage removal	2	0.03775	XPC,ERCC2
		0	positive regulation of NF-kappaB transcription factor activity	3	0.04267	PRKCI,TAB2,TRAF6
		0	nucleotide-binding oligomerization domain containing signaling pathway	2	0.0402	TAB2,TRAF6
		0	response to interleukin-1	2	0.04318	PRKCI,TRAF6
		0	negative regulation of type I interferon production	2	0.04575	TRIM25,ISG15
		0	positive regulation of I-kappaB kinase/NF-kappaB cascade	3	0.04608	BST2,TAB2,TRAF6
translation	10	1	viral transcription	6	<1.000e-03	RPL36,RPS19,RPL34,RPLP1,RPS10,UBA52
		1	translational termination	6	<5.000e-04	RPL36,RPS19,RPL34,RPLP1,RPS10,UBA52
		1	translational elongation	6	<3.333e-04	RPL36,RPS19,RPL34,RPLP1,RPS10,UBA52
		1	viral infectious cycle	6	<2.500e-04	RPL36,RPS19,RPL34,RPLP1,RPS10,UBA52
		1	SRP-dependent cotranslational protein targeting to membrane	6	<2.000e-04	RPL36,RPS19,RPL34,RPLP1,RPS10,UBA52
		1	translational initiation	6	<1.667e-04	RPL36,RPS19,RPL34,RPLP1,RPS10,UBA52
		1	nuclear-transcribed mRNA catabolic process, nonsense-mediated decay	6	<1.429e-04	RPL36,RPS19,RPL34,RPLP1,RPS10,UBA52
		1	mRNA metabolic process	6	<1.250e-04	RPL36,RPS19,RPL34,RPLP1,RPS10,UBA52
		1	translation	6	<1.111e-04	RPL36,RPS19,RPL34,RPLP1,RPS10,UBA52
		1	RNA metabolic process	6	<1.000e-04	RPL36,RPS19,RPL34,RPLP1,RPS10,UBA52
		1	viral reproduction	6	<9.091e-05	RPL36,RPS19,RPL34,RPLP1,RPS10,UBA52
		1	gene expression	7	0.0003333	POLR1A,RPL36,RPS19,RPL34,RPLP1,RPS10,UBA52
		1	cellular protein metabolic process	6	0.0007692	RPL36,RPS19,RPL34,RPLP1,RPS10,UBA52
		1	proton transport	2	0.01321	ATP6V1B2,ATP6V1E1
		1	transferrin transport	2	0.01493	ATP6V1B2,ATP6V1E1
		1	negative regulation of epidermal growth factor receptor signaling pathway	2	0.01759	STAM2,UBA52
		1	interaction with host	2	0.01759	ATP6V1B2,ATP6V1E1
		1	ATP hydrolysis coupled proton transport	2	0.01728	ATP6V1B2,ATP6V1E1
		1	phagosome maturation	2	0.017	ATP6V1B2,ATP6V1E1
receptor signaling pathway	6	2	G-protein coupled receptor signaling pathway	4	0.014	SSTR5,CD3E,JAK2,SST
		2	cell surface receptor signaling pathway	3	0.028	CD3D,CD3E,SST
		2	activation of MAPKK activity	2	0.04567	MAP3K1,JAK2
		2	regulation of cell migration	2	0.04925	MAP3K1,SST
Signalling pathways	8	4	transforming growth factor beta receptor signaling pathway	4	<1.000e-03	TGFBR3,SMAD2,TGIF2,BAMBI
(BMP, transforming growth factor beta receptor)		4	negative regulation of transforming growth factor beta receptor signaling pathway	3	0.0025	TGFBR3,SMAD2,BAMBI
		4	BMP signaling pathway	3	0.001667	ACVR2A,NOG,TGFBR3
		4	activin receptor signaling pathway	2	0.00475	ACVR2A,SMAD2
		4	endoderm formation	2	0.0046	NOG,SMAD2
		4	positive regulation of epithelial to mesenchymal transition	2	0.0065	SMAD2,BAMBI
		4	mesoderm formation	2	0.007625	NOG,SMAD2
		4	embryonic skeletal system development	2	0.007625	ACVR2A,NOG
		4	positive regulation of transcription, DNA-dependent	4	0.008444	RSF1,SMAD2,FOXO3,BAMBI
		4	epithelial to mesenchymal transition	2	0.0078	NOG,TGFBR3
mitosis	4	5	G2/M transition of mitotic cell cycle	3	0.015	PKMYT1,DYNC1H1,CDK2
		5	mitosis	3	0.0295	PKMYT1,DYNLT1,CDK2
extracellular matrix organization	5	7	extracellular matrix organization	5	<1.000e-03	BMP1,COL7A1,LEPREL2,COL5A3,COL8A1
		7	collagen catabolic process	3	0.002	COL7A1,COL5A3,COL8A1
		7	extracellular matrix disassembly	3	0.001667	COL7A1,COL5A3,COL8A1

## Sheet: onlyTr1Parameters
commonName	module	GOBP	Degree	AverageShortestPathLength	BetweennessCentrality	ClosenessCentrality	ClusteringCoefficient	Eccentricity	NeighborhoodConnectivity	NumberOfDirectedEdges	NumberOfUndirectedEdges	PartnerOfMultiEdgedNodePairs	Radiality	SelfLoops	Stress	TopologicalCoefficient
SH2B1	0	0	2	4.05738	0.00053027	0.246465	0	9	10.5	2	0	0	0.745219	0	38	0.558824
SH2B3	0	0	1	4.09016	0	0.244489	0	9	17	1	0	0	0.742486	0	0	0
DUSP18	0	0	1	3.87705	0	0.257928	0	9	11	1	0	0	0.760246	0	0	0
KLRK1	0	1	2	4.08197	0	0.24498	1	9	11	2	0	0	0.743169	0	0	0.647059
DGKA	0	0	1	4.04918	0	0.246964	0	9	10	1	0	0	0.745902	0	0	0
MYLK	0	0	1	4.85246	0	0.206081	0	10	2	1	0	0	0.678962	0	0	0
PDCD6IP	0	0	1	4.09016	0	0.244489	0	9	17	1	0	0	0.742486	0	0	0
FGF9	0	0	3	3.91803	0.00110419	0.25523	0.666667	9	9	3	0	0	0.756831	0	46	0.409091
IL20RB	0	0	1	4.51639	0	0.221416	0	9	6	1	0	0	0.706967	0	0	0
PDCD1LG2	0	1	1	4.5	0	0.222222	0	10	9	1	0	0	0.708333	0	0	0
MUC20	0	0	1	4.09016	0	0.244489	0	9	17	1	0	0	0.742486	0	0	0
MAP2K7	0	0	1	3.87705	0	0.257928	0	9	11	1	0	0	0.760246	0	0	0
FRS2	0	0	2	4.08197	0	0.24498	1	9	10	2	0	0	0.743169	0	0	0.588235
SOCS6	0	0	1	3.77049	0	0.265217	0	8	17	1	0	0	0.769126	0	0	0
PRKD1	0	0	3	3.48361	0.00645496	0.287059	0.333333	8	13	3	0	0	0.793033	0	252	0.408602
CD86	0	1	4	3.95082	0	0.253112	1	9	10.75	4	0	0	0.754098	0	0	0.43
TYK2	0	0	6	3.52459	0.0185823	0.283721	0.466667	8	7.66667	6	0	0	0.789617	0	640	0.3
MLC1	0	0	2	3.86066	0.0163934	0.259023	0	9	6	2	0	0	0.761612	0	328	0.5
CD3G	0	1	9	3.5082	0.0280962	0.285047	0.388889	9	7.88889	9	0	0	0.790984	0	1278	0.228758
DEPDC1B	0	0	1	4.37705	0	0.228464	0	10	12	1	0	0	0.718579	0	0	0
MYO9A	0	0	1	4.37705	0	0.228464	0	10	12	1	0	0	0.718579	0	0	0
IL12RB1	0	0	5	3.46721	0.00235515	0.288416	0.8	8	11.8	5	0	0	0.794399	0	192	0.357576
GRB2	0	1	17	3.09836	0.140254	0.322751	0.147059	8	5.64706	17	0	0	0.825137	0	4668	0.138763
IL2	0	0	10	3.05738	0.0644138	0.327078	0.355556	8	9	10	0	0	0.828552	0	2658	0.185417
GHR	0	0	4	3.63115	0.00428691	0.275395	0.5	8	8.75	4	0	0	0.780738	0	182	0.404762
GRAP2	0	1	5	3.94262	0.00097774	0.253638	0.7	9	8.8	5	0	0	0.754781	0	36	0.352
CDC42	0	0	12	3.38525	0.130082	0.2954	0.166667	9	6	12	0	0	0.80123	0	4774	0.161905
STAT3	0	0	17	2.77869	0.438111	0.359882	0.102941	7	5.70588	17	0	0	0.851776	0	13764	0.109244
A2M	0	0	2	3.56557	0.0091165	0.28046	0	8	14.5	2	0	0	0.786202	0	624	0.5625
MAPK8	0	0	11	2.88525	0.264995	0.346591	0.163636	8	8.72727	11	0	0	0.842896	0	6966	0.145136
IQGAP1	0	0	4	3.39344	0.0184087	0.294686	0.333333	8	10.5	4	0	0	0.800546	0	1124	0.341667
CDH1	0	0	5	3.77049	0.0216382	0.265217	0.1	9	6.4	5	0	0	0.769126	0	868	0.263636
CAV2	1	1	1	4.54918	0	0.21982	0	10	11	1	0	0	0.704235	0	0	0
SCP2	1	0	1	4.54918	0	0.21982	0	10	11	1	0	0	0.704235	0	0	0
ABCB1	1	0	1	4.42623	0	0.225926	0	10	9	1	0	0	0.714481	0	0	0
PRNP	1	0	1	4.54918	0	0.21982	0	10	11	1	0	0	0.704235	0	0	0
KDR	1	1	8	3.53279	0.0514842	0.283063	0.178571	9	8.125	8	0	0	0.788934	0	2176	0.203125
SLC19A1	1	0	1	4.42623	0	0.225926	0	10	9	1	0	0	0.714481	0	0	0
DAB2	1	1	1	3.96721	0	0.252066	0	9	11	1	0	0	0.752732	0	0	0
COL6A3	1	0	4	4.36066	0.00157061	0.229323	0.666667	10	6.5	4	0	0	0.719945	0	174	0.464286
PGF	1	0	4	3.32787	0.0149857	0.300493	0.5	8	11.25	4	0	0	0.806011	0	996	0.340909
PTGS2	1	0	1	4.54918	0	0.21982	0	10	11	1	0	0	0.704235	0	0	0
HCLS1	1	0	1	3.96721	0	0.252066	0	9	11	1	0	0	0.752732	0	0	0
ETS1	1	1	9	3.43443	0.104157	0.291169	0.0833333	9	5.22222	9	0	0	0.797131	0	4188	0.16092
ITGAV	1	1	5	4.2377	0.00862517	0.235977	0.5	10	6.2	5	0	0	0.730191	0	600	0.344444
CAV1	1	1	11	3.55738	0.108828	0.281106	0.0909091	9	4.27273	11	0	0	0.786885	0	3454	0.162055
ITGA4	1	1	6	4.12295	0.0246649	0.242545	0.266667	10	6.33333	6	0	0	0.739754	0	1178	0.272727
FOS	1	1	11	2.97541	0.274222	0.336088	0.109091	8	6.54545	11	0	0	0.835383	0	7636	0.133333
CD69	1	0	1	3.96721	0	0.252066	0	9	11	1	0	0	0.752732	0	0	0
LIMS1	1	0	4	4.90984	0.00028226	0.203673	0.666667	11	4.75	4	0	0	0.67418	0	24	0.59375
COL5A2	1	0	4	4.36066	0.00157061	0.229323	0.666667	10	6.5	4	0	0	0.719945	0	174	0.464286
ZNF146	2	0	1	8.54098	0	0.117083	0	12	3	1	0	0	0.371585	0	0	0
RPL13A	2	1	8	5.72951	0.111999	0.174535	0.642857	9	6.375	8	0	0	0.605874	0	3726	0.568182
SF3B1	2	1	6	6.63115	0.0164431	0.150803	0.466667	10	6	6	0	0	0.530738	0	856	0.5
PNN	2	1	3	7.54918	0.0163934	0.132465	0.333333	11	5.33333	3	0	0	0.454235	0	846	0.5
RPL11	2	1	6	6.63934	0	0.150617	1	10	7.66667	6	0	0	0.530055	0	0	0.69697
SRSF6	2	1	3	5.77049	0.0387526	0.173295	0.333333	9	5.33333	3	0	0	0.602459	0	1676	0.454545
GTF2B	2	0	2	4.96721	0.05203	0.20132	0	8	4	2	0	0	0.669399	0	2060	0.5
HNF4G	2	1	2	4.92623	0.125182	0.202995	0	8	6.5	2	0	0	0.672814	0	4102	0.5
RPL6	2	1	9	6.60656	0.0168428	0.151365	0.611111	10	6.33333	9	0	0	0.532787	0	866	0.527778
RPL4	2	1	8	6.62295	0.00031387	0.15099	0.75	10	6.875	8	0	0	0.531421	0	18	0.625
RPS20	2	1	7	6.63115	9.484e-05	0.150803	0.857143	10	7.14286	7	0	0	0.530738	0	6	0.649351
EIF3E	2	1	5	6.64754	0.00012871	0.150432	0.8	10	7.6	5	0	0	0.529372	0	8	0.690909
RPL32	2	1	6	6.63934	0	0.150617	1	10	7.66667	6	0	0	0.530055	0	0	0.69697
RBM8A	2	1	8	6.60656	0.00200289	0.151365	0.642857	10	6.625	8	0	0	0.532787	0	48	0.552083
KSR1	3	0	2	4.48361	0	0.223035	1	10	7	2	0	0	0.709699	0	0	0.777778
CLK2	3	0	1	7.09016	0	0.14104	0	12	2	1	0	0	0.492486	0	0	0
CBY1	3	0	2	4.48361	0	0.223035	1	10	7	2	0	0	0.709699	0	0	0.777778
DYRK1A	3	0	2	6.09836	0.0163934	0.163978	0	11	1.5	2	0	0	0.575137	0	386	0.5
CCNK	3	0	2	5.12295	0.0325159	0.1952	0	10	3	2	0	0	0.656421	0	768	0.5
GADD45G	3	0	1	4.57377	0	0.218638	0	10	8	1	0	0	0.702186	0	0	0
TSC1	3	0	4	4.12295	0.0246466	0.242545	0.166667	10	6	4	0	0	0.739754	0	916	0.34375
FTH1	3	0	1	5.11475	0	0.195513	0	11	4	1	0	0	0.657104	0	0	0
E2F5	3	0	2	4.5	0	0.222222	1	9	3.5	2	0	0	0.708333	0	0	0.7
YWHAZ	3	0	6	4.27869	0.0142459	0.233716	0.266667	10	4	6	0	0	0.726776	0	482	0.27381
LNPEP	3	0	2	4.48361	0	0.223035	1	10	7	2	0	0	0.709699	0	0	0.777778
CDK6	3	0	4	4.16393	0.0521507	0.240157	0.166667	9	3.75	4	0	0	0.736339	0	1242	0.295455
CCND2	3	0	3	3.62295	0.0448042	0.276018	0.333333	8	7.66667	3	0	0	0.781421	0	1062	0.366667
SFN	3	0	8	3.58197	0.10701	0.279176	0.142857	9	4	8	0	0	0.784836	0	2532	0.172619
KIF3C	4	0	1	4.64754	0	0.215168	0	10	8	1	0	0	0.696038	0	0	0
EPB41	4	0	1	4.64754	0	0.215168	0	10	8	1	0	0	0.696038	0	0	0
TCAP	4	1	3	4.5082	0.00110116	0.221818	0.666667	9	4.66667	3	0	0	0.70765	0	84	0.583333
TPM1	4	1	5	3.80328	0.044887	0.262931	0.2	9	5	5	0	0	0.766393	0	1578	0.282353
KLC2	4	0	1	4.64754	0	0.215168	0	10	8	1	0	0	0.696038	0	0	0
TUBB3	4	1	1	4.64754	0	0.215168	0	10	8	1	0	0	0.696038	0	0	0
DYNLRB1	4	0	1	4.64754	0	0.215168	0	10	8	1	0	0	0.696038	0	0	0
DYNLL1	4	1	8	3.65574	0.0995298	0.273543	0	9	3	8	0	0	0.778689	0	2624	0.125
VIM	4	1	5	3.82787	0.0446835	0.261242	0.2	8	5	5	0	0	0.764344	0	1824	0.270588
TPM4	4	1	4	4.77869	0.00397417	0.209262	0.333333	9	3.5	4	0	0	0.685109	0	240	0.5
SORBS1	4	1	3	4.77049	0.00110116	0.209622	0.666667	10	4	3	0	0	0.685792	0	84	0.666667
CALD1	4	1	3	4.77049	0.00110116	0.209622	0.666667	10	4	3	0	0	0.685792	0	84	0.666667
UBA2	5	0	1	5.18033	0	0.193038	0	8	7	1	0	0	0.651639	0	0	0
AMFR	5	1	1	5.18033	0	0.193038	0	8	7	1	0	0	0.651639	0	0	0
DST	5	0	1	4.43443	0	0.225508	0	8	5	1	0	0	0.713798	0	0	0
CUL7	5	1	1	5.18033	0	0.193038	0	8	7	1	0	0	0.651639	0	0	0
PSME2	5	1	5	4.12295	0.138486	0.242545	0.6	7	5	5	0	0	0.739754	0	4484	0.436364
PSMB9	5	1	6	3.38525	0.264282	0.2954	0.533333	6	7.33333	6	0	0	0.80123	0	8638	0.261905
UBE2D1	5	1	7	4.18852	0.0487739	0.238748	0.285714	7	3.42857	7	0	0	0.73429	0	1314	0.375
PSMD5	5	1	5	4.16393	0.0656686	0.240157	0.6	7	5	5	0	0	0.736339	0	2444	0.436364
PSMB8	5	1	5	4.09836	0.0152644	0.244	0.7	7	5.6	5	0	0	0.741803	0	736	0.430769
IRF1	5	0	5	3.44262	0.0579139	0.290476	0.2	7	6.8	5	0	0	0.796448	0	2322	0.256
MTNR1A	6	1	1	6.71311	0	0.148962	0	12	4	1	0	0	0.523907	0	0	0
GRM4	6	0	1	6.71311	0	0.148962	0	12	4	1	0	0	0.523907	0	0	0
HTR1D	6	1	1	6.71311	0	0.148962	0	12	4	1	0	0	0.523907	0	0	0
ADRBK1	6	0	4	5.72131	0.0487739	0.174785	0	11	1.5	4	0	0	0.606557	0	1086	0.25
CCL5	6	1	2	3.86885	0.0942962	0.258475	0	9	7	2	0	0	0.760929	0	2124	0.5
CCR10	6	1	3	4.77869	0.0797995	0.209262	0	10	2.33333	3	0	0	0.685109	0	1788	0.333333
CCL8	6	1	1	5.77049	0	0.173295	0	11	3	1	0	0	0.602459	0	0	0
RAB6A	7	1	1	5.28689	0	0.189147	0	11	5	1	0	0	0.64276	0	0	0
RAB8B	7	1	2	4.68033	0.0022016	0.21366	0	10	5	2	0	0	0.693306	0	100	0.571429
ARL1	7	1	1	6.2541	0	0.159895	0	12	3	1	0	0	0.562158	0	0	0
ARFGEF1	7	1	2	5.27049	0	0.189736	1	11	4	2	0	0	0.644126	0	0	0.666667
RAB1A	7	1	5	4.29508	0.0669038	0.232824	0.1	10	4	5	0	0	0.72541	0	2370	0.242857
ARF5	7	1	3	5.2623	0.0163934	0.190031	0.333333	11	2.66667	3	0	0	0.644809	0	566	0.466667
NANOG	8	1	2	3.70492	0.0402397	0.269912	0	8	9.5	2	0	0	0.77459	0	1026	0.5
UNC45B	8	1	2	4.63115	0.0250237	0.215929	0	9	2.5	2	0	0	0.697404	0	662	0.5
PBX1	8	1	2	4.36066	0.0231664	0.229323	0	10	5.5	2	0	0	0.719945	0	798	0.5
HOXB4	8	1	2	5.28689	0.00883678	0.189147	0	11	2.5	2	0	0	0.64276	0	294	0.5
TCF12	8	0	3	5.41803	0.0181106	0.184569	0	10	1.66667	3	0	0	0.631831	0	530	0.333333
OSR2	8	1	1	6.40984	0	0.15601	0	11	3	1	0	0	0.54918	0	0	0
LRP12	9	0	3	1.25	0	0.8	1	2	3.66667	3	0	0	0.875	0	0	0.916667
MTTP	9	1	2	1.5	0	0.666667	1	2	4	2	0	0	0.75	0	0	1
APOC3	9	1	3	1.25	0	0.8	1	2	3.66667	3	0	0	0.875	0	0	0.916667
APOB	9	1	4	1	0.166667	1	0.666667	1	3	4	0	0	1	0	4	0.75
APOA4	9	1	4	1	0.166667	1	0.666667	1	3	4	0	0	1	0	4	0.75
KIF18A	10	0	3	4.31148	0.00352256	0.231939	0.333333	9	4.33333	3	0	0	0.724044	0	92	0.4
CLASP2	10	0	2	4.59836	0	0.217469	1	9	3	2	0	0	0.700137	0	0	0.75
BIRC5	10	0	3	3.68852	0.022097	0.271111	0.333333	8	7.33333	3	0	0	0.775956	0	608	0.368421
PSAT1	11	0	2	2	0.333333	0.5	0	3	2	2	0	0	0.75	0	10	0.5
GPX4	11	0	1	2.83333	0	0.352941	0	4	2	1	0	0	0.541667	0	0	0
GCH1	11	0	3	1.5	0.8	0.666667	0	2	2	3	0	0	0.875	0	24	0.333333
CTH	12	0	1	2.83333	0	0.352941	0	4	2	1	0	0	0.541667	0	0	0
PYGL	12	0	2	2	0.333333	0.5	0	3	2	2	0	0	0.75	0	10	0.5
KPNB1	13	0	2	2	0.333333	0.5	0	3	2	2	0	0	0.75	0	10	0.5
KPNA5	13	0	1	2.83333	0	0.352941	0	4	2	1	0	0	0.541667	0	0	0
XRCC2	14	0	1	1	0	1	0	1	1	1	0	0	1	0	0	0
RAD51	14	0	1	1	0	1	0	1	1	1	0	0	1	0	0	0
CSTB	15	0	1	1	0	1	0	1	1	1	0	0	1	0	0	0
CST3	15	0	1	1	0	1	0	1	1	1	0	0	1	0	0	0
GPD1	16	0	1	1	0	1	0	1	1	1	0	0	1	0	0	0
GK	16	0	1	1	0	1	0	1	1	1	0	0	1	0	0	0
RGS4	17	0	1	1	0	1	0	1	1	1	0	0	1	0	0	0
PLCL1	17	0	1	1	0	1	0	1	1	1	0	0	1	0	0	0
SUFU	18	0	1	1	0	1	0	1	1	1	0	0	1	0	0	0
GLI2	18	0	1	1	0	1	0	1	1	1	0	0	1	0	0	0
SEC23A	19	0	1	1	0	1	0	1	1	1	0	0	1	0	0	0
SEC22B	19	0	1	1	0	1	0	1	1	1	0	0	1	0	0	0
SQLE	20	0	1	1	0	1	0	1	1	1	0	0	1	0	0	0
COQ3	20	0	1	1	0	1	0	1	1	1	0	0	1	0	0	0
ZNF268	21	0	1	1	0	1	0	1	1	1	0	0	1	0	0	0
ZNF25	21	0	1	1	0	1	0	1	1	1	0	0	1	0	0	0

## Sheet: Tr1&Tr2Parameters
commonName	module	GOBP	Degree	AverageShortestPathLength	BetweennessCentrality	ClosenessCentrality	ClusteringCoefficient	Eccentricity	NeighborhoodConnectivity	NumberOfDirectedEdges	NumberOfUndirectedEdges	PartnerOfMultiEdgedNodePairs	Radiality	SelfLoops	Stress	TopologicalCoefficient
ATP2A2	0	0	2	4.21585	0.00546448	0.2372	0	9	4.5	2	0	0	0.70765	0	2734	0.5
ABR	0	1	3	3.77869	0.00055624	0.264642	0	8	12	3	0	0	0.747392	0	772	0.44
TRPC1	0	0	1	3.79781	0	0.263309	0	8	25	1	0	0	0.745653	0	0	0
FLT1	0	0	7	3.48087	0.00142282	0.287284	0.142857	7	12.7143	7	0	0	0.774466	0	1774	0.258929
GDI2	0	1	8	3.52186	0.00920319	0.283941	0.178571	7	8.25	8	0	0	0.77074	0	6104	0.192073
GBF1	0	1	3	3.67213	0.00083588	0.272321	0.333333	8	18.3333	3	0	0	0.757079	0	636	0.428571
IKBKAP	0	0	2	3.5847	0.00018797	0.278963	0	7	13	2	0	0	0.765027	0	100	0.5
GRK5	0	0	2	3.94262	0.00043844	0.253638	0	8	9	2	0	0	0.732489	0	204	0.5
CLTA	0	0	15	3.2541	0.02023	0.307305	0.27619	8	9.73333	15	0	0	0.795082	0	11562	0.131507
EPS15L1	0	0	2	4.18579	0	0.238903	1	9	15	2	0	0	0.710383	0	0	0.75
MET	0	0	14	2.92623	0.0218689	0.341737	0.131868	7	16.7143	14	0	0	0.824888	0	18696	0.129359
AP1B1	0	1	9	3.49454	0.00074917	0.286161	0.666667	8	11.1111	9	0	0	0.773224	0	598	0.261905
CHRM1	0	0	6	3.54098	0.00524991	0.282407	0.0666667	8	8.5	6	0	0	0.769001	0	2860	0.217593
RHOT2	0	1	6	4.04098	0.00045541	0.247465	0.0666667	8	4.83333	6	0	0	0.723547	0	242	0.347222
M6PR	0	0	7	3.56284	2.5e-06	0.280675	0.952381	8	12.2857	7	0	0	0.767014	0	2	0.323308
DAAM1	0	0	1	3.79781	0	0.263309	0	8	25	1	0	0	0.745653	0	0	0
DNASE2	0	0	7	3.40437	0.00167489	0.29374	0.714286	7	12.8571	7	0	0	0.781421	0	1176	0.28254
CD2AP	0	0	7	3.22678	0.00306587	0.309907	0.142857	7	13.4286	7	0	0	0.797566	0	2346	0.191176
SH3GL2	0	0	15	3.25137	0.0101119	0.307563	0.257143	8	11.0667	15	0	0	0.79533	0	9538	0.148858
GAB1	0	0	14	3.01366	0.0109699	0.331822	0.153846	7	13.2857	14	0	0	0.81694	0	8376	0.135493
LMO4	0	0	3	3.54372	0.00554439	0.28219	0	7	11.3333	3	0	0	0.768753	0	2634	0.344444
LDB2	0	0	1	4.54098	0	0.220217	0	8	3	1	0	0	0.678092	0	0	0
IGF1R	0	0	13	3.02186	0.0146921	0.330922	0.0897436	7	14.3846	13	0	0	0.816195	0	12676	0.133333
SH3GLB2	0	0	4	3.73497	0.00012752	0.26774	0	8	10.75	4	0	0	0.751366	0	218	0.4875
CTSZ	0	0	7	3.5082	0.00210602	0.285047	0.714286	8	11.8571	7	0	0	0.771982	0	788	0.300366
ARF1	0	1	15	3.1612	0.0257237	0.316335	0.247619	7	9.8	15	0	0	0.803527	0	14442	0.141294
ARHGAP5	0	1	4	3.34153	0.00438543	0.299264	0.166667	8	21.75	4	0	0	0.787134	0	3016	0.332031
EFNA1	0	0	9	3.22678	0.00150547	0.309907	0.305556	8	17.6667	9	0	0	0.797566	0	1844	0.223647
RAB5C	0	1	8	3.51913	0.00169277	0.284161	0.535714	8	11.625	8	0	0	0.770989	0	1374	0.270349
ARRB1	0	1	18	2.86066	0.0405179	0.34957	0.215686	7	14.1667	18	0	0	0.830849	0	23732	0.10687
ARHGAP22	0	1	3	3.77869	0.00055624	0.264642	0	8	12	3	0	0	0.747392	0	772	0.44
RAB5A	0	1	8	3.22404	0.0174051	0.310169	0.25	8	14	8	0	0	0.797814	0	10678	0.175633
VEGFA	0	0	12	2.79781	0.0151476	0.357422	0.242424	6	20.9167	12	0	0	0.836562	0	13792	0.140766
FGFR2	0	0	9	3.1776	0.00636732	0.314703	0.0833333	7	15	9	0	0	0.802037	0	6652	0.189033
RHOA	0	1	25	2.80055	0.0680495	0.357073	0.0866667	7	11.28	25	0	0	0.836314	0	44422	0.0821212
RHOF	0	1	5	4.13934	0.00017375	0.241584	0	8	4.2	5	0	0	0.714605	0	142	0.4
LPAR1	0	0	3	3.39617	0.00076669	0.294449	0	7	18.3333	3	0	0	0.782166	0	614	0.368794
RAB1B	0	1	5	3.87158	0.00126488	0.258292	0.5	8	8.6	5	0	0	0.738947	0	1236	0.318519
GNAS	0	0	6	3.31421	0.0119069	0.301731	0.0666667	8	12.5	6	0	0	0.789617	0	5652	0.19086
PICK1	0	1	2	4.15301	0.00010155	0.240789	0	8	8.5	2	0	0	0.713363	0	84	0.535714
CALCRL	0	1	1	4.31148	0	0.231939	0	9	6	1	0	0	0.698957	0	0	0
FZD6	0	0	1	3.85792	0	0.259207	0	8	18	1	0	0	0.740189	0	0	0
NSF	0	1	2	3.85246	0.00059688	0.259574	0	8	10	2	0	0	0.740686	0	412	0.529412
RAB13	0	1	4	4.18306	0.00559279	0.239059	0.166667	8	4.25	4	0	0	0.710631	0	3810	0.340909
EXOC5	0	1	1	5.18033	0	0.193038	0	9	4	1	0	0	0.61997	0	0	0
RTN4R	0	0	1	3.79781	0	0.263309	0	8	25	1	0	0	0.745653	0	0	0
ATP2B1	0	0	1	5.21311	0	0.191824	0	10	2	1	0	0	0.61699	0	0	0
GLP2R	0	0	1	4.31148	0	0.231939	0	9	6	1	0	0	0.698957	0	0	0
ARHGAP19	0	1	3	3.77869	0.00055624	0.264642	0	8	12	3	0	0	0.747392	0	772	0.44
AP3S2	0	0	1	5.24317	0	0.190724	0	10	2	1	0	0	0.614257	0	0	0
RASAL2	0	0	3	3.38251	0	0.295638	1	7	21.3333	3	0	0	0.783408	0	0	0.418301
AP3D1	0	0	2	4.2459	0.00546448	0.235521	0	9	8	2	0	0	0.704918	0	2406	0.5
CD209	0	0	1	3.79781	0	0.263309	0	8	25	1	0	0	0.745653	0	0	0
CDC37	0	0	2	3.44809	0	0.290016	1	7	25.5	2	0	0	0.777447	0	0	0.566667
PI4KB	0	0	1	4.15847	0	0.240473	0	8	15	1	0	0	0.712866	0	0	0
COPZ1	0	1	1	4.15847	0	0.240473	0	8	15	1	0	0	0.712866	0	0	0
TGFA	0	0	2	3.86885	1.265e-05	0.258475	0	8	11	2	0	0	0.739195	0	16	0.714286
CAMK2G	1	0	3	4.01366	0.00075048	0.249149	0.333333	8	6.33333	3	0	0	0.726031	0	198	0.4
PPP1CA	1	0	11	3.25683	0.0189765	0.307047	0.2	7	8.90909	11	0	0	0.794834	0	11134	0.136364
P2RY2	1	0	1	4.01639	0	0.24898	0	8	5	1	0	0	0.725782	0	0	0
GBA	1	0	1	5.27049	0	0.189736	0	9	3	1	0	0	0.611773	0	0	0
LPIN2	1	0	1	4.2541	0	0.235067	0	8	11	1	0	0	0.704173	0	0	0
EIF2B5	1	0	3	3.42623	0.00640026	0.291866	0	7	16.3333	3	0	0	0.779434	0	3644	0.340741
ITPR1	1	0	3	3.52732	0.0126873	0.283501	0	7	13.3333	3	0	0	0.770243	0	5420	0.333333
SLC27A4	1	0	1	4.27049	0	0.234165	0	8	12	1	0	0	0.702683	0	0	0
OVOL1	1	0	1	6.2623	0	0.159686	0	10	2	1	0	0	0.52161	0	0	0
SIAH2	1	0	5	3.47814	0.00228137	0.28751	0.2	8	11.6	5	0	0	0.774714	0	976	0.219608
CPT1A	1	0	3	3.99454	0.00031536	0.250342	0.333333	8	6.33333	3	0	0	0.727769	0	186	0.375
TDRD7	1	0	1	4.11475	0	0.243028	0	8	13	1	0	0	0.716841	0	0	0
PSME1	1	0	9	3.1694	0.00249847	0.315517	0.611111	7	15.4444	9	0	0	0.802782	0	3246	0.188347
CCL4	1	0	5	3.01913	0.00761524	0.331222	0.3	7	26	5	0	0	0.816443	0	3942	0.269474
MAFF	1	0	2	5.26503	0.00546448	0.189933	0	9	2	2	0	0	0.61227	0	3442	0.5
PSAP	1	0	3	4.27322	0.0163336	0.234015	0	8	3.33333	3	0	0	0.702434	0	10318	0.333333
AURKA	1	0	13	3.11749	0.0295783	0.320771	0.269231	7	11.3077	13	0	0	0.807501	0	18866	0.132127
LRP10	1	0	1	5.2623	0	0.190031	0	9	2	1	0	0	0.612519	0	0	0
APOA2	1	0	2	4.26503	0.00546448	0.234465	0	8	6.5	2	0	0	0.703179	0	2890	0.5
PGK1	1	0	2	4.10109	0	0.243837	1	8	12	2	0	0	0.718082	0	0	0.857143
THRB	1	0	2	4.09016	0	0.244489	1	8	8.5	2	0	0	0.719076	0	0	0.607143
RXRB	1	0	12	3.27322	0.0426038	0.305509	0.0606061	7	6.08333	12	0	0	0.793343	0	23048	0.101515
PSMC1	1	0	12	3.14208	0.0155563	0.318261	0.348485	7	12	12	0	0	0.805266	0	13534	0.14257
PDPK1	1	0	9	2.84973	0.0203603	0.350911	0.25	7	22.2222	9	0	0	0.831843	0	12520	0.162206
GSK3B	1	0	19	2.72678	0.0475786	0.366733	0.146199	6	14.2632	19	0	0	0.84302	0	28320	0.0948801
TBC1D4	1	0	3	3.43716	0.00556936	0.290938	0.333333	7	16.3333	3	0	0	0.77844	0	3584	0.363636
YWHAH	1	0	8	3.14208	0.00764977	0.318261	0.107143	7	12.375	8	0	0	0.805266	0	4890	0.154221
PSMC6	1	0	12	3.13115	0.0144525	0.319372	0.348485	7	11.8333	12	0	0	0.806259	0	10962	0.142276
ACSL4	1	0	3	3.84973	0.00126782	0.259759	0.333333	8	9	3	0	0	0.740934	0	690	0.361111
RARG	1	0	5	3.20492	0.0065968	0.31202	0.2	7	18.2	5	0	0	0.799553	0	4454	0.237333
PPP2R5B	1	0	16	2.84153	0.0271627	0.351923	0.158333	7	14.0625	16	0	0	0.832588	0	17958	0.109744
ATF6B	1	0	5	3.4071	0.00546971	0.293504	0.2	7	11	5	0	0	0.781172	0	3438	0.225532
AKT1	1	0	37	2.4918	0.154699	0.401316	0.0915916	6	12.5946	37	0	0	0.864382	0	103562	0.0619874
DAB1	1	0	1	3.48907	0	0.286609	0	7	37	1	0	0	0.773721	0	0	0
TBL1Y	1	0	2	3.7623	0	0.265795	1	8	10.5	2	0	0	0.748882	0	0	0.583333
NFKBIE	1	0	6	3.12295	0.00114017	0.32021	0.6	7	22.1667	6	0	0	0.807004	0	1550	0.284188
MCL1	1	0	2	3.68579	0.00021301	0.271312	0	7	12	2	0	0	0.755837	0	206	0.52381
CENPL	1	0	1	3.8388	0	0.260498	0	8	16	1	0	0	0.741927	0	0	0
MICAL1	1	0	1	3.72404	0	0.268525	0	7	19	1	0	0	0.75236	0	0	0
OAZ1	1	0	7	3.29235	0.0236029	0.303734	0.380952	7	13.8571	7	0	0	0.791605	0	15438	0.224824
NR1I2	1	0	1	4.27049	0	0.234165	0	8	12	1	0	0	0.702683	0	0	0
BDNF	1	0	2	4.11749	0.00028129	0.242867	0	8	5	2	0	0	0.716592	0	180	0.5
EXOSC3	1	0	1	4.4235	0	0.226065	0	8	3	1	0	0	0.688773	0	0	0
RORC	1	0	1	3.48907	0	0.286609	0	7	37	1	0	0	0.773721	0	0	0
ANGPTL4	1	0	1	4.27049	0	0.234165	0	8	12	1	0	0	0.702683	0	0	0
SGK3	1	0	4	3.14754	0.00099117	0.317708	0.333333	7	22.25	4	0	0	0.804769	0	1596	0.30137
INPP5A	1	0	2	4.51913	0.00546448	0.221282	0	8	2	2	0	0	0.680079	0	2320	0.5
INPP1	1	0	1	5.51639	0	0.181278	0	9	2	1	0	0	0.589419	0	0	0
PISD	1	0	1	4.12842	0	0.242224	0	8	12	1	0	0	0.715599	0	0	0
ACOX3	1	0	1	4.27049	0	0.234165	0	8	12	1	0	0	0.702683	0	0	0
NID1	2	0	3	4.68852	0.00010754	0.213287	0.333333	9	4	3	0	0	0.66468	0	30	0.458333
PLAU	2	0	5	3.12842	0.00580911	0.319651	0.4	7	23.2	5	0	0	0.806508	0	2996	0.267442
COL5A1	2	0	6	3.76776	0.00249656	0.26541	0.666667	8	11.3333	6	0	0	0.748385	0	3720	0.319048
ACTB	2	0	28	2.85519	0.0719367	0.350239	0.124339	7	10	28	0	0	0.831346	0	47770	0.0766888
AXL	2	0	3	3.40437	2.578e-05	0.29374	0.666667	8	25.6667	3	0	0	0.781421	0	16	0.466667
LAMC1	2	0	5	4.07104	0.00227996	0.245638	0.3	9	5.2	5	0	0	0.720815	0	1412	0.263158
ARAF	2	0	4	3.18033	0.00039131	0.314433	0.5	7	26	4	0	0	0.801788	0	404	0.347973
BLNK	2	0	3	3.40164	4.04e-06	0.293976	0.666667	8	28.6667	3	0	0	0.781669	0	6	0.521212
CD8A	2	0	1	3.76503	0	0.265602	0	8	21	1	0	0	0.748634	0	0	0
MYO10	2	0	5	3.6612	0.00119907	0.273134	0.6	8	14.4	5	0	0	0.758073	0	682	0.346341
MICALL1	2	0	6	3.76776	2.5e-06	0.26541	0.933333	8	12.1667	6	0	0	0.748385	0	2	0.337963
ARPC1B	2	0	6	3.63934	0.00032829	0.274775	0.666667	8	14.6667	6	0	0	0.76006	0	368	0.325926
PECAM1	2	0	4	3.34153	0.00546448	0.299264	0.5	8	22.25	4	0	0	0.787134	0	3694	0.34375
LCK	2	0	21	2.76776	0.0207429	0.361303	0.190476	7	15.9524	21	0	0	0.839295	0	17784	0.108196
PFKM	2	0	1	5.20492	0	0.192126	0	10	2	1	0	0	0.617735	0	0	0
CAV3	2	0	2	4.20765	0.00546448	0.237662	0	9	6	2	0	0	0.708395	0	2444	0.5
VCL	2	0	11	3.22678	0.00740121	0.309907	0.436364	8	13.8182	11	0	0	0.797566	0	6690	0.173763
PTPN21	2	0	1	3.42077	0	0.292332	0	8	51	1	0	0	0.77993	0	0	0
PSTPIP1	2	0	4	3.5765	0.00030991	0.279603	0.166667	8	14.75	4	0	0	0.765772	0	306	0.331395
ABI1	2	0	10	3.24317	0.00150067	0.30834	0.488889	8	16.7	10	0	0	0.796076	0	2026	0.216883
PPIB	2	0	2	4.68579	2.5e-06	0.213411	0	9	6.5	2	0	0	0.664928	0	2	0.916667
COL17A1	2	0	7	3.69399	0.00334712	0.27071	0.52381	8	10.4286	7	0	0	0.755092	0	4144	0.277992
FGR	2	0	14	3.05464	0.00334276	0.32737	0.252747	7	13.8571	14	0	0	0.813214	0	3604	0.139971
SRC	2	0	51	2.4235	0.187113	0.412627	0.0941176	7	12	51	0	0	0.870591	0	125272	0.057041
EPC1	2	0	3	3.81421	0.00546448	0.262178	0.333333	8	10.6667	3	0	0	0.744163	0	2886	0.356322
HOPX	2	0	1	4.81148	0	0.207836	0	9	3	1	0	0	0.653502	0	0	0
GRB7	2	0	1	3.42077	0	0.292332	0	8	51	1	0	0	0.77993	0	0	0
WAS	2	0	12	3.2541	0.00733658	0.307305	0.378788	8	14.25	12	0	0	0.795082	0	6222	0.186404
EPHA1	2	0	5	3.32514	6.09e-05	0.30074	0.8	8	24	5	0	0	0.788624	0	56	0.342857
ITGB6	2	0	11	3.21585	0.0382665	0.31096	0.345455	8	12	11	0	0	0.798559	0	20782	0.147026
TLN1	2	0	10	3.0929	0.0135066	0.323322	0.422222	7	15.6	10	0	0	0.809737	0	10982	0.158763
GRN	2	0	1	6.17486	0	0.161947	0	11	2	1	0	0	0.529558	0	0	0
ATXN7	2	0	2	5.1776	0.00546448	0.19314	0	10	2.5	2	0	0	0.620219	0	2550	0.5
FCGR1A	2	0	7	3.11475	0.00151732	0.321053	0.666667	7	22.7143	7	0	0	0.80775	0	1746	0.249608
ACTR2	2	0	13	3.34426	0.00537251	0.29902	0.24359	8	9.84615	13	0	0	0.786885	0	3842	0.144661
CAPZA1	2	0	3	3.42077	0.00045731	0.292332	0	7	16	3	0	0	0.77993	0	468	0.348837
LAMB2	2	0	4	4.18579	0.0114474	0.238903	0.333333	9	5.25	4	0	0	0.710383	0	5612	0.333333
MMP15	2	0	3	3.80055	0.00361763	0.26312	0.333333	8	14.6667	3	0	0	0.745405	0	2192	0.434343
FBN1	2	0	2	4.20219	0	0.237971	1	9	8	2	0	0	0.708892	0	0	0.615385
RGS1	2	0	3	3.40164	4.04e-06	0.293976	0.666667	8	28.6667	3	0	0	0.781669	0	6	0.521212
ADAM17	2	0	5	3.55191	0.00487249	0.281538	0.2	8	11.8	5	0	0	0.768008	0	2662	0.278049
PIP4K2C	2	0	2	4.1776	1.048e-05	0.239372	0	9	7	2	0	0	0.711128	0	4	0.545455
C2	2	0	1	4.12568	0	0.242384	0	8	5	1	0	0	0.715847	0	0	0
TNKS2	2	0	1	3.42077	0	0.292332	0	8	51	1	0	0	0.77993	0	0	0
CD93	2	0	1	4.3388	0	0.230479	0	9	4	1	0	0	0.696473	0	0	0
GSN	2	0	3	3.69126	0.001628	0.27091	0	8	12.6667	3	0	0	0.75534	0	1020	0.343137
GAS7	2	0	1	4.25137	0	0.235219	0	9	12	1	0	0	0.704421	0	0	0
TOM1L1	2	0	1	3.42077	0	0.292332	0	8	51	1	0	0	0.77993	0	0	0
VPS72	2	0	3	3.5929	0.00239276	0.278327	0.333333	7	14.6667	3	0	0	0.764282	0	1050	0.349594
SMARCA4	3	0	2	3.56557	0	0.28046	1	7	18.5	2	0	0	0.766766	0	0	0.528571
IGFBP3	3	0	4	3.54098	0.00687376	0.282407	0.333333	7	13.25	4	0	0	0.769001	0	4714	0.302326
BMP6	3	1	1	4.19126	0	0.238592	0	8	11	1	0	0	0.709886	0	0	0
BMP4	3	1	5	3.81967	0.00037222	0.261803	0.7	7	8.8	5	0	0	0.743666	0	440	0.366667
NFIA	3	0	4	3.46721	0.00594881	0.288416	0.166667	7	13	4	0	0	0.775708	0	3974	0.297619
SP3	3	0	11	3.09016	0.0155954	0.323607	0.109091	6	10.7273	11	0	0	0.809985	0	9824	0.125277
SERPINB1	3	0	1	5.3388	0	0.187308	0	9	3	1	0	0	0.605564	0	0	0
BMP2	3	1	5	3.81967	0.00037222	0.261803	0.7	7	8.8	5	0	0	0.743666	0	440	0.366667
SMAD7	3	1	13	3.11475	0.0341161	0.321053	0.166667	6	8.76923	13	0	0	0.80775	0	18656	0.11978
SMAD6	3	1	4	4.10383	2.99e-06	0.243675	0.833333	7	7	4	0	0	0.717834	0	2	0.538462
SP1	3	0	26	2.6776	0.0647316	0.373469	0.0984615	6	12.0385	26	0	0	0.847491	0	39988	0.0747183
TCN2	3	0	1	3.67486	0	0.272119	0	7	26	1	0	0	0.756831	0	0	0
GFI1	3	0	3	3.29508	4.598e-05	0.303483	0.666667	6	27	3	0	0	0.791356	0	72	0.442623
HFE2	3	1	5	3.93989	0.00015059	0.253814	0.8	7	7.6	5	0	0	0.732737	0	132	0.4
RBM39	3	0	4	3.43169	0.00114505	0.291401	0.333333	7	14	4	0	0	0.778937	0	702	0.292553
EDNRB	3	0	2	3.42896	0	0.291633	1	7	28.5	2	0	0	0.779185	0	0	0.558824
IRF8	3	0	3	3.29508	4.598e-05	0.303483	0.666667	6	27	3	0	0	0.791356	0	72	0.442623
PUS1	3	0	1	3.56831	0	0.280245	0	7	35	1	0	0	0.766518	0	0	0
PML	3	0	10	3.01366	0.00996949	0.331822	0.2	6	17.6	10	0	0	0.81694	0	7008	0.16055
CASP7	3	0	4	3.68306	0.0101895	0.271513	0	8	7.5	4	0	0	0.756085	0	6040	0.25
CTSG	3	0	3	4.34153	0.00557194	0.230334	0	8	3	3	0	0	0.696225	0	3744	0.333333
TGFBR2	3	0	11	3.19399	0.019072	0.313088	0.127273	7	9.54545	11	0	0	0.800546	0	13168	0.131752
MAX	3	0	11	2.9071	0.0119845	0.343985	0.181818	6	15.4545	11	0	0	0.826627	0	7944	0.129759
MYC	3	0	35	2.57104	0.149102	0.388948	0.0789916	6	11.6571	35	0	0	0.857178	0	90200	0.0624224
NACA	3	0	5	3.35792	0.00483578	0.297803	0.3	7	16	5	0	0	0.785643	0	2768	0.282143
TXNRD1	3	0	1	3.90437	0	0.256123	0	7	11	1	0	0	0.735966	0	0	0
BAZ2A	3	0	1	5.09836	0	0.196141	0	8	3	1	0	0	0.627422	0	0	0
TTF1	3	0	3	4.10109	0.010914	0.243837	0	7	5	3	0	0	0.718082	0	5170	0.333333
CDKN2D	3	0	5	3.0847	0.00127049	0.324181	0.4	6	23.4	5	0	0	0.810482	0	1378	0.263636
HMOX1	3	0	2	3.56284	0.0003168	0.280675	0	7	19.5	2	0	0	0.767014	0	364	0.560606
PPP1R10	3	0	1	3.56831	0	0.280245	0	7	35	1	0	0	0.766518	0	0	0
CPS1	3	0	1	3.67486	0	0.272119	0	7	26	1	0	0	0.756831	0	0	0
HOOK2	3	0	1	3.67486	0	0.272119	0	7	26	1	0	0	0.756831	0	0	0
ZBTB1	3	0	1	4.08743	0	0.244652	0	7	11	1	0	0	0.719324	0	0	0
SET	3	0	1	3.56831	0	0.280245	0	7	35	1	0	0	0.766518	0	0	0
GALNS	3	0	1	3.67486	0	0.272119	0	7	26	1	0	0	0.756831	0	0	0
GTF2I	3	0	1	3.56831	0	0.280245	0	7	35	1	0	0	0.766518	0	0	0
BMP3	3	0	1	4.19126	0	0.238592	0	8	11	1	0	0	0.709886	0	0	0
MBD3	3	0	1	5.09836	0	0.196141	0	8	3	1	0	0	0.627422	0	0	0
DIABLO	3	0	1	4.68033	0	0.21366	0	9	4	1	0	0	0.665425	0	0	0
NR0B2	3	0	2	3.56557	0	0.28046	1	7	18.5	2	0	0	0.766766	0	0	0.528571
GTF2A1	4	0	6	3.29235	0.00487977	0.303734	0.0666667	7	11.1667	6	0	0	0.791605	0	2768	0.181034
ATG5	4	1	2	3.92077	0	0.255052	1	8	12.5	2	0	0	0.734476	0	0	0.78125
CTSD	4	0	6	3.60929	0.0378959	0.277063	0.4	8	9.16667	6	0	0	0.762792	0	35426	0.304598
MTPN	4	1	1	3.48634	0	0.286834	0	7	35	1	0	0	0.773969	0	0	0
DAP3	4	1	1	3.98634	0	0.250857	0	8	15	1	0	0	0.728515	0	0	0
TRAF3	4	1	9	3.01913	0.00287923	0.331222	0.527778	7	20.8889	9	0	0	0.816443	0	3144	0.207778
SMPD2	4	1	1	3.86339	0	0.25884	0	8	17	1	0	0	0.739692	0	0	0
DAPK1	4	1	4	3.33607	0.00030179	0.299754	0.5	7	18.5	4	0	0	0.78763	0	372	0.372449
DDX58	4	1	15	2.98634	0.0198531	0.334858	0.266667	7	15	15	0	0	0.819424	0	16050	0.12931
IRF3	4	1	8	3.20492	0.00253579	0.31202	0.464286	7	14.875	8	0	0	0.799553	0	2286	0.234127
IRF7	4	1	12	3.15847	0.005667	0.316609	0.242424	7	13.0833	12	0	0	0.803775	0	4426	0.154762
MYD88	4	1	7	3.21858	0.00163881	0.310696	0.238095	7	15.4286	7	0	0	0.798311	0	1376	0.231602
CRADD	4	1	7	3.46721	0.00111806	0.288416	0.857143	8	12.8571	7	0	0	0.775708	0	2764	0.338346
BID	4	1	8	3.41257	0.00315125	0.293034	0.642857	8	11.5	8	0	0	0.780676	0	3944	0.291667
FASLG	4	1	12	2.88251	0.00605345	0.346919	0.530303	7	20.4167	12	0	0	0.828862	0	8230	0.170868
MAVS	4	1	10	3.11475	0.00320889	0.321053	0.488889	7	16.4	10	0	0	0.80775	0	3194	0.186364
CASP8AP2	4	1	3	3.53552	3.178e-05	0.282844	0.666667	7	13.6667	3	0	0	0.769498	0	26	0.471264
TRIP4	4	0	2	3.40164	0.00028724	0.293976	0	7	20.5	2	0	0	0.781669	0	226	0.513158
HSPD1	4	1	5	3.28142	0.00618961	0.304746	0.2	6	16.2	5	0	0	0.792598	0	3530	0.239394
NOS2	4	0	8	2.94262	0.00497343	0.339833	0.321429	7	21	8	0	0	0.823398	0	3664	0.188063
IKBKG	4	1	28	2.59016	0.061342	0.386076	0.179894	6	14.8214	28	0	0	0.85544	0	44822	0.0846408
FADD	4	1	15	2.98907	0.0124597	0.334552	0.32381	7	13.7333	15	0	0	0.819175	0	11336	0.142361
ZBP1	4	1	4	3.42623	8.447e-05	0.291866	0.666667	7	16	4	0	0	0.779434	0	136	0.410256
FAS	4	1	16	2.79508	0.0182839	0.357771	0.283333	7	17.875	16	0	0	0.836811	0	18194	0.131019
TNFRSF1A	4	1	17	2.86612	0.0424781	0.348904	0.257353	7	15.0588	17	0	0	0.830353	0	32266	0.123529
RELA	4	1	35	2.48907	0.107676	0.401756	0.115966	6	14.1714	35	0	0	0.86463	0	77092	0.071211
RIPK1	4	1	16	2.98087	0.0268289	0.335472	0.325	7	15	16	0	0	0.819921	0	22174	0.135135
TRAF3IP2	4	1	1	3.58743	0	0.278751	0	7	28	1	0	0	0.764779	0	0	0
DNAJC19	4	0	1	4.27869	0	0.233716	0	7	5	1	0	0	0.701937	0	0	0
CTSB	4	1	4	3.31148	0.00656288	0.30198	0	7	14.75	4	0	0	0.789866	0	5626	0.269608
CYBA	4	1	4	3.38798	0.00265441	0.295161	0.166667	7	13.5	4	0	0	0.782911	0	1312	0.282609
SARS	5	1	4	3.95628	0.00067374	0.252762	0.333333	7	7.25	4	0	0	0.731247	0	540	0.368421
PAN3	5	1	1	4.43443	0	0.225508	0	8	11	1	0	0	0.687779	0	0	0
RPL30	5	1	14	3.43989	0.00252842	0.290707	0.692308	7	12.8571	14	0	0	0.778192	0	3858	0.313589
ZNF184	5	0	3	4.4071	0.0216783	0.226906	0.333333	8	5.33333	3	0	0	0.690263	0	13168	0.454545
POLR3H	5	1	3	4.18579	0.00019384	0.238903	0.666667	8	6	3	0	0	0.710383	0	224	0.5
SMG5	5	1	9	3.39891	0.0026396	0.294212	0.777778	7	15.8889	9	0	0	0.781918	0	2868	0.366925
EIF3A	5	0	8	3.69945	0.00952507	0.27031	0.392857	7	12	8	0	0	0.754595	0	6186	0.309211
ILF2	5	0	1	4.43169	0	0.225647	0	8	10	1	0	0	0.688028	0	0	0
POLR3A	5	0	10	3.43443	0.0394023	0.291169	0.177778	7	10.2	10	0	0	0.778689	0	25508	0.183636
EIF4A1	5	1	11	3.43716	0.0111796	0.290938	0.272727	7	11.4545	11	0	0	0.77844	0	7864	0.207071
EEF1G	5	1	4	3.70219	0.00056481	0.270111	0.5	7	12.25	4	0	0	0.754347	0	518	0.395161
RPS18	5	1	16	3.26776	0.00487569	0.30602	0.6	7	13.875	16	0	0	0.79384	0	6888	0.220238
RPS12	5	1	16	3.26776	0.00487569	0.30602	0.6	7	13.875	16	0	0	0.79384	0	6888	0.220238
DNAJC3	5	1	7	3.88251	0	0.257565	1	7	16.1429	7	0	0	0.737953	0	0	0.672619
SEC61A1	5	1	9	3.87705	0	0.257928	1	7	14.5556	9	0	0	0.73845	0	0	0.606481
SRPRB	5	1	9	3.87705	0	0.257928	1	7	14.5556	9	0	0	0.73845	0	0	0.606481
RPL23	5	1	17	3.18033	0.0155736	0.314433	0.485294	7	12.8235	17	0	0	0.801788	0	13106	0.198529
RPS3	5	1	20	3.10383	0.0281745	0.322183	0.378947	6	12.7	20	0	0	0.808743	0	20704	0.144253
MRPS11	5	1	1	4.1776	0	0.239372	0	8	17	1	0	0	0.711128	0	0	0
EEF1A1	5	1	14	2.97268	0.0336138	0.336397	0.285714	6	16.7143	14	0	0	0.820666	0	27490	0.150721
RPL26L1	5	1	14	3.43989	0.00252842	0.290707	0.692308	7	12.8571	14	0	0	0.778192	0	3858	0.313589
RPS3A	5	1	16	3.38798	0.00337765	0.295161	0.575	7	12	16	0	0	0.782911	0	4486	0.27907
SSR2	5	1	9	3.87705	0	0.257928	1	7	14.5556	9	0	0	0.73845	0	0	0.606481
BDP1	5	1	4	4.40984	0.00012726	0.226766	0.5	8	5	4	0	0	0.690015	0	34	0.416667
PPP2R2A	5	1	14	2.90984	0.0190849	0.343662	0.340659	6	18.6429	14	0	0	0.826379	0	20310	0.155462
EIF1B	5	0	1	4.69672	0	0.212914	0	8	8	1	0	0	0.663934	0	0	0
MLLT3	5	0	1	3.96995	0	0.251893	0	7	14	1	0	0	0.730005	0	0	0
BTG1	5	0	1	4.54098	0	0.220217	0	8	3	1	0	0	0.678092	0	0	0
CTDP1	5	1	1	4.52186	0	0.221148	0	8	4	1	0	0	0.679831	0	0	0
PRMT5	5	1	4	3.52459	0.007461	0.283721	0.333333	7	12.5	4	0	0	0.770492	0	4440	0.284884
CNOT7	5	1	3	3.54372	0.00579272	0.28219	0	7	13.3333	3	0	0	0.768753	0	2820	0.352381
SHPRH	6	1	1	4.12568	0	0.242384	0	8	19	1	0	0	0.715847	0	0	0
RNF41	6	1	18	3.21585	0.00768585	0.31096	0.620915	7	15.2222	18	0	0	0.798559	0	8134	0.234188
ASB6	6	1	15	3.51913	0.0097433	0.284161	0.866667	7	15.8667	15	0	0	0.770989	0	5952	0.322449
DERL1	6	0	1	5.0929	0	0.196352	0	9	2	1	0	0	0.627919	0	0	0
TRIM38	6	1	2	3.83607	0	0.260684	1	8	20.5	2	0	0	0.742176	0	0	0.554054
TRIM5	6	1	1	4.10109	0	0.243837	0	8	25	1	0	0	0.718082	0	0	0
FZR1	6	0	19	3.13934	0.0139005	0.318538	0.590643	7	16.3684	19	0	0	0.805514	0	10006	0.194862
UBOX5	6	1	14	3.53279	0	0.283063	1	7	16.7857	14	0	0	0.769747	0	0	0.357143
MGRN1	6	1	14	3.53279	0	0.283063	1	7	16.7857	14	0	0	0.769747	0	0	0.357143
PARK2	6	1	15	3.40984	0.00164734	0.293269	0.866667	7	16.2667	15	0	0	0.780924	0	1422	0.30566
UEVLD	6	0	1	4.52732	0	0.220881	0	8	15	1	0	0	0.679334	0	0	0
SPSB2	6	1	14	3.53279	0	0.283063	1	7	16.7857	14	0	0	0.769747	0	0	0.357143
LRSAM1	6	1	15	3.53005	0.00546448	0.283282	0.866667	7	15.6667	15	0	0	0.769995	0	3878	0.33913
ASB15	6	1	14	3.53279	0	0.283063	1	7	16.7857	14	0	0	0.769747	0	0	0.357143
FBXW7	6	1	19	3.12842	0.0293436	0.319651	0.538012	7	16.1053	19	0	0	0.806508	0	15046	0.171477
RNF4	6	1	15	3.30874	0.00458252	0.30223	0.866667	7	17.3333	15	0	0	0.790114	0	2994	0.265641
RNF185	6	1	2	4.09563	0.00546448	0.244163	0	8	13	2	0	0	0.718579	0	2394	0.5
ITCH	6	1	24	3.00273	0.0288502	0.33303	0.358696	7	14.375	24	0	0	0.817933	0	23638	0.143939
UBE2D2	6	1	25	3.10383	0.050594	0.322183	0.323333	7	12.24	25	0	0	0.808743	0	26364	0.143333
UBE3B	6	0	14	3.53279	0	0.283063	1	7	16.7857	14	0	0	0.769747	0	0	0.357143
LRRC41	6	1	14	3.53279	0	0.283063	1	7	16.7857	14	0	0	0.769747	0	0	0.357143
TRIM39	6	1	2	4.09836	0	0.244	1	8	13.5	2	0	0	0.718331	0	0	0.54
TRIM8	6	1	2	4.09836	0	0.244	1	8	13.5	2	0	0	0.718331	0	0	0.54
USP9X	6	0	2	3.4071	0.00014015	0.293504	0	7	29.5	2	0	0	0.781172	0	94	0.518182
TRAF7	6	1	1	4.10109	0	0.243837	0	8	25	1	0	0	0.718082	0	0	0
MID2	6	1	1	4.10109	0	0.243837	0	8	25	1	0	0	0.718082	0	0	0
MX2	7	1	1	4.68852	0	0.213287	0	8	4	1	0	0	0.66468	0	0	0
OAS2	7	1	1	3.92896	0	0.25452	0	7	17	1	0	0	0.733731	0	0	0
IFIT3	7	1	2	3.76503	0	0.265602	1	7	16	2	0	0	0.748634	0	0	0.615385
SLC9A1	7	0	2	3.58743	0.00546448	0.278751	0	7	16	2	0	0	0.764779	0	2682	0.5
HYAL2	7	1	1	4.5847	0	0.218117	0	8	2	1	0	0	0.674118	0	0	0
JAK3	7	0	14	2.89891	0.00800946	0.344958	0.373626	7	19	14	0	0	0.827372	0	6756	0.152
IFNAR1	7	1	5	3.40437	0.00037564	0.29374	0.6	7	15.2	5	0	0	0.781421	0	514	0.323404
SOCS5	7	1	6	3.62568	0.00011912	0.27581	0.466667	7	9.83333	6	0	0	0.761302	0	96	0.33908
MX1	7	1	4	3.5	0.00176597	0.285714	0.166667	7	14.25	4	0	0	0.772727	0	1138	0.286458
STAT4	7	1	13	2.87978	0.0119378	0.347249	0.25641	6	17.1538	13	0	0	0.829111	0	8868	0.136615
USP18	7	1	4	3.69126	0.00558254	0.27091	0.333333	7	9.25	4	0	0	0.75534	0	3674	0.333333
SOCS2	7	1	8	3.40164	0.00095562	0.293976	0.285714	7	11.625	8	0	0	0.781669	0	868	0.22549
DHX58	7	1	2	3.76503	0	0.265602	1	7	16	2	0	0	0.748634	0	0	0.615385
STAT2	7	1	17	2.93169	0.0250436	0.3411	0.132353	6	12	17	0	0	0.824391	0	18458	0.102434
EPOR	7	0	6	3.17213	0.00090285	0.315245	0.4	7	20.6667	6	0	0	0.802534	0	1146	0.258333
IL4R	7	0	4	3.44536	0.00022449	0.290246	0.5	7	14.75	4	0	0	0.777695	0	322	0.388158
MAPK14	7	0	31	2.59563	0.0946097	0.385263	0.0817204	6	12.2258	31	0	0	0.854943	0	61746	0.0702087
ETV1	7	0	1	3.5929	0	0.278327	0	7	31	1	0	0	0.764282	0	0	0
MAPKAPK3	7	0	1	3.5929	0	0.278327	0	7	31	1	0	0	0.764282	0	0	0
NCOA4	7	0	1	4.49727	0	0.222357	0	8	5	1	0	0	0.682067	0	0	0
ZBTB33	7	0	5	3.5	0.00717089	0.285714	0	7	9.4	5	0	0	0.772727	0	3968	0.215385
DUSP7	7	0	1	3.5929	0	0.278327	0	7	31	1	0	0	0.764282	0	0	0
PRF1	7	1	1	3.87705	0	0.257928	0	7	13	1	0	0	0.73845	0	0	0
ASXL1	7	0	2	4.04918	9.016e-05	0.246964	0	7	9	2	0	0	0.722802	0	32	0.533333
ACTR1A	8	1	8	3.7459	0.00802085	0.266958	0.321429	8	5.625	8	0	0	0.750373	0	4440	0.22
KLC4	8	0	2	4.74044	0	0.210951	1	9	5.5	2	0	0	0.65996	0	0	0.6875
MYH10	8	0	4	3.30874	0.00497147	0.30223	0.166667	7	17.75	4	0	0	0.790114	0	3282	0.269531
KIF23	8	1	4	3.5765	0.00520862	0.279603	0.333333	8	12.25	4	0	0	0.765772	0	3766	0.315789
OSBPL1A	8	0	3	4.48361	0.00031028	0.223035	0.666667	9	4.66667	3	0	0	0.683308	0	288	0.518519
RAE1	8	1	8	4.25956	0.0122694	0.234766	0.142857	8	3.125	8	0	0	0.703676	0	7064	0.275
KPNA1	8	0	3	3.78962	0.00503352	0.263879	0	8	7.33333	3	0	0	0.746398	0	2622	0.333333
NEK2	8	1	6	3.8388	0.0071695	0.260498	0.4	8	7.66667	6	0	0	0.741927	0	4832	0.252874
ODF2	8	1	4	3.91257	0	0.255587	1	8	9	4	0	0	0.735221	0	0	0.391304
GJA1	8	0	6	3.10109	0.0155014	0.322467	0.133333	7	17.8333	6	0	0	0.808992	0	8158	0.196629
TUBB1	8	0	3	3.96448	0.00093239	0.25224	0.666667	8	5.66667	3	0	0	0.730502	0	652	0.435897
CS	8	0	1	5.25683	0	0.190229	0	9	8	1	0	0	0.613015	0	0	0
NEK9	8	1	1	5.25683	0	0.190229	0	9	8	1	0	0	0.613015	0	0	0
TBCD	8	0	2	4.5082	0	0.221818	1	9	6	2	0	0	0.681073	0	0	0.666667
TUBA1A	8	1	9	3.51366	0.0120982	0.284603	0.222222	8	6.33333	9	0	0	0.771485	0	5942	0.174603
KPNA4	8	0	2	4.37978	0	0.228322	1	8	5.5	2	0	0	0.692747	0	0	0.611111
KPNA3	8	0	3	3.43716	0.0151341	0.290938	0.333333	7	15	3	0	0	0.77844	0	7016	0.349206
NEK11	8	0	1	4.83607	0	0.20678	0	9	6	1	0	0	0.651267	0	0	0
PSEN2	9	1	3	3.9071	3.928e-05	0.255944	0.666667	8	5.33333	3	0	0	0.735718	0	62	0.444444
APH1A	9	1	3	3.36612	0.00224423	0.297078	0.333333	7	16.3333	3	0	0	0.784898	0	1304	0.363636
TOR1A	9	0	1	3.93443	0	0.254167	0	7	10	1	0	0	0.733234	0	0	0
PSEN1	9	1	9	3.20765	0.016753	0.311755	0.0555556	7	9.33333	9	0	0	0.799305	0	8966	0.133333
UBD	9	0	4	4.3224	0.00991052	0.231353	0	8	5.5	4	0	0	0.697963	0	6794	0.264706
VCP	9	0	4	3.75683	0.0121865	0.266182	0	7	7	4	0	0	0.749379	0	8730	0.272727
DCAF11	9	0	2	4.74863	0.00126253	0.210587	0	8	3	2	0	0	0.659215	0	1378	0.666667
DCAF8	9	0	2	5.31421	9.705e-05	0.188175	0	9	3	2	0	0	0.607799	0	60	0.666667
HSPA5	9	0	10	2.93716	0.0246357	0.340465	0.0666667	6	14.7	10	0	0	0.823895	0	16168	0.12963
ATF6	9	0	4	3.4235	0.00227173	0.292099	0.166667	7	13.25	4	0	0	0.779682	0	1580	0.296512
NPR1	9	0	1	4.20492	0	0.237817	0	8	9	1	0	0	0.708644	0	0	0
BAG6	9	0	1	5.31967	0	0.187982	0	9	4	1	0	0	0.607303	0	0	0
CARM1	10	0	10	3.04372	0.00834005	0.328546	0.333333	7	16.9	10	0	0	0.814208	0	5968	0.164706
TBL1XR1	10	0	8	3.36066	0.0075132	0.297561	0.285714	7	10	8	0	0	0.785395	0	4338	0.189904
TRIM26	10	0	1	4.13934	0	0.241584	0	7	13	1	0	0	0.714605	0	0	0
MED15	10	0	6	3.66667	0.0001468	0.272727	0.733333	7	9.16667	6	0	0	0.757576	0	132	0.305556
NCOR1	10	0	9	3.36885	0.00449335	0.296837	0.25	7	9	9	0	0	0.78465	0	2472	0.190123
CEBPA	10	0	13	3.14208	0.0265437	0.318261	0.0897436	6	9.07692	13	0	0	0.805266	0	14530	0.121978
MED23	10	0	7	3.58197	0.00077043	0.279176	0.52381	7	9.28571	7	0	0	0.765276	0	532	0.253968
CCND3	10	0	8	3.33607	0.00221288	0.299754	0.142857	7	11.625	8	0	0	0.78763	0	1926	0.200893
BATF3	10	0	1	4.13934	0	0.241584	0	7	13	1	0	0	0.714605	0	0	0
RPRD1B	10	0	1	4.35792	0	0.229467	0	8	8	1	0	0	0.694734	0	0	0
SFTPD	10	0	1	4.13934	0	0.241584	0	7	13	1	0	0	0.714605	0	0	0
MTHFR	11	0	2	6.54645	0	0.152755	1	11	3.5	2	0	0	0.495777	0	0	0.875
CTSA	11	0	3	4.57377	0.0323377	0.218638	0.333333	9	5	3	0	0	0.675112	0	30856	0.424242
NAGS	11	1	3	6.53825	2.246e-05	0.152946	0.666667	11	3.66667	3	0	0	0.496523	0	6	0.611111
OAT	11	0	5	5.54918	0.0136163	0.180207	0.2	10	2.4	5	0	0	0.586438	0	13248	0.4
ASS1	11	1	4	5.55191	0.00812935	0.180118	0.5	10	3.25	4	0	0	0.58619	0	8826	0.464286
IDH2	11	0	1	6.54645	0	0.152755	0	11	5	1	0	0	0.495777	0	0	0
ACSS2	11	0	1	6.54645	0	0.152755	0	11	5	1	0	0	0.495777	0	0	0
DHX38	12	1	5	4.18852	0.00075594	0.238748	0.8	8	6	5	0	0	0.710134	0	850	0.428571
PRPF19	12	1	1	4.86612	0	0.205503	0	8	6	1	0	0	0.648535	0	0	0
CCAR1	12	1	6	3.31967	0.0167976	0.301235	0.4	7	13.3333	6	0	0	0.789121	0	9292	0.22807
SNRPA	12	1	6	3.86885	0.00887337	0.258475	0.4	7	6	6	0	0	0.739195	0	6038	0.298246
CPSF2	12	1	5	4.18852	0.00075594	0.238748	0.8	8	6	5	0	0	0.710134	0	850	0.428571
SRSF4	12	1	5	4.18852	0.00075594	0.238748	0.8	8	6	5	0	0	0.710134	0	850	0.428571
SDHD	13	1	2	2.25	0	0.444444	1	4	4	2	0	0	0.6875	0	0	0.8
SDHA	13	1	4	1.625	0.321429	0.615385	0.333333	3	2.75	4	0	0	0.84375	0	22	0.416667
SDHB	13	1	4	1.625	0.321429	0.615385	0.333333	3	2.75	4	0	0	0.84375	0	22	0.416667
UROS	13	0	1	2.5	0	0.4	0	4	4	1	0	0	0.625	0	0	0
NDUFS2	13	1	1	2.5	0	0.4	0	4	4	1	0	0	0.625	0	0	0
SLIRP	14	0	1	7.37158	0	0.135656	0	11	3	1	0	0	0.420765	0	0	0
RFX5	14	0	3	6.37432	0.010914	0.15688	0	10	1.33333	3	0	0	0.511426	0	6594	0.333333
ZNF672	14	0	2	5.38798	0.0163036	0.185598	0	9	3	2	0	0	0.601093	0	9882	0.5
KDM4A	14	0	1	7.37158	0	0.135656	0	11	3	1	0	0	0.420765	0	0	0
UQCRC1	15	0	4	1.5	0.607143	0.666667	0.166667	2	2.75	4	0	0	0.875	0	40	0.375
ATP5J2	15	0	1	3	0	0.333333	0	4	2	1	0	0	0.5	0	0	0
UQCR10	15	0	2	2.125	0.25	0.470588	0	3	2.5	2	0	0	0.71875	0	16	0.5
ECHS1	15	0	1	2.375	0	0.421053	0	3	4	1	0	0	0.65625	0	0	0
SEC31A	16	0	2	1.33333	0	0.75	1	2	2.5	2	0	0	0.833333	0	0	0.833333
SEC24C	16	0	3	1	0.666667	1	0.333333	1	1.66667	3	0	0	1	0	4	0.666667
SEC24A	16	0	2	1.33333	0	0.75	1	2	2.5	2	0	0	0.833333	0	0	0.833333
BCKDHA	16	0	1	1.66667	0	0.6	0	2	3	1	0	0	0.666667	0	0	0
MAGI1	17	0	1	1.5	0	0.666667	0	2	2	1	0	0	0.75	0	0	0
MAGI3	17	0	1	1.5	0	0.666667	0	2	2	1	0	0	0.75	0	0	0
RAPGEF6	17	0	2	1	1	1	0	1	1	2	0	0	1	0	2	0
PRPF4B	18	0	1	1	0	1	0	1	1	1	0	0	1	0	0	0
CLK3	18	0	1	1	0	1	0	1	1	1	0	0	1	0	0	0
CDH23	19	0	1	1	0	1	0	1	1	1	0	0	1	0	0	0
MYO7A	19	0	1	1	0	1	0	1	1	1	0	0	1	0	0	0
MTX1	20	0	1	1	0	1	0	1	1	1	0	0	1	0	0	0
MTX2	20	0	1	1	0	1	0	1	1	1	0	0	1	0	0	0
MTRR	21	0	1	1	0	1	0	1	1	1	0	0	1	0	0	0
MTR	21	0	1	1	0	1	0	1	1	1	0	0	1	0	0	0
POLL	22	0	1	1	0	1	0	1	1	1	0	0	1	0	0	0
NHEJ1	22	0	1	1	0	1	0	1	1	1	0	0	1	0	0	0
C9	23	0	1	1	0	1	0	1	1	1	0	0	1	0	0	0
C6	23	0	1	1	0	1	0	1	1	1	0	0	1	0	0	0
HSD17B7	24	0	1	1	0	1	0	1	1	1	0	0	1	0	0	0
NSDHL	24	0	1	1	0	1	0	1	1	1	0	0	1	0	0	0
ATP6V1C1	25	0	1	1	0	1	0	1	1	1	0	0	1	0	0	0
IDE	25	0	1	1	0	1	0	1	1	1	0	0	1	0	0	0
MAN1A1	26	0	1	1	0	1	0	1	1	1	0	0	1	0	0	0
MAN2A2	26	0	1	1	0	1	0	1	1	1	0	0	1	0	0	0
AQP3	27	0	1	1	0	1	0	1	1	1	0	0	1	0	0	0
AQP5	27	0	1	1	0	1	0	1	1	1	0	0	1	0	0	0
NFS1	28	0	1	1	0	1	0	1	1	1	0	0	1	0	0	0
AGPAT4	28	0	1	1	0	1	0	1	1	1	0	0	1	0	0	0
EPHX1	29	0	1	1	0	1	0	1	1	1	0	0	1	0	0	0
MGST1	29	0	1	1	0	1	0	1	1	1	0	0	1	0	0	0
TAP1	30	0	1	1	0	1	0	1	1	1	0	0	1	0	0	0
TAP2	30	0	1	1	0	1	0	1	1	1	0	0	1	0	0	0

## Sheet: onlyTr2Parameters
commonName	module	GOBP	Degree	AverageShortestPathLength	BetweennessCentrality	ClosenessCentrality	ClusteringCoefficient	Eccentricity	NeighborhoodConnectivity	NumberOfDirectedEdges	NumberOfUndirectedEdges	PartnerOfMultiEdgedNodePairs	Radiality	SelfLoops	Stress	TopologicalCoefficient
TAB2	0	1	4	2.74648	0.0138833	0.364103	0.5	5	11.25	4	0	0	0.805947	0	92	0.34375
PRKCI	0	1	4	3.02817	0.00620772	0.330233	0.666667	6	8.75	4	0	0	0.774648	0	160	0.416667
TRAF6	0	1	12	2.35211	0.165708	0.42515	0.19697	5	6.91667	12	0	0	0.849765	0	2434	0.155039
IFIT5	0	1	2	3.08451	0	0.324201	1	6	9.5	2	0	0	0.768388	0	0	0.59375
ISG15	0	1	6	2.49296	0.122886	0.40113	0.2	5	9	6	0	0	0.834116	0	1694	0.222222
ERCC2	0	1	4	3.30986	0.0308796	0.302128	0.166667	6	3.5	4	0	0	0.743349	0	376	0.375
XPC	0	1	1	4.29577	0	0.232787	0	7	4	1	0	0	0.633803	0	0	0
RANBP9	0	0	1	3.33803	0	0.299578	0	6	12	1	0	0	0.740219	0	0	0
BST2	0	1	2	3.1831	0.00131168	0.314159	0	6	8.5	2	0	0	0.757433	0	22	0.576923
TRIM25	0	1	5	2.78873	0.0269713	0.358586	0.4	5	8.2	5	0	0	0.801252	0	502	0.328
OAS1	0	1	1	3.59155	0	0.278431	0	7	13	1	0	0	0.71205	0	0	0
STAT1	0	0	13	2.60563	0.243754	0.383784	0.128205	6	4.53846	13	0	0	0.821596	0	3188	0.162722
DLG3	0	1	2	3.40845	0.028169	0.293388	0	6	4.5	2	0	0	0.732394	0	222	0.5
NCALD	0	0	1	4.39437	0	0.227564	0	7	2	1	0	0	0.622848	0	0	0
ERBB4	0	1	8	2.4507	0.107333	0.408046	0.321429	5	8.875	8	0	0	0.838811	0	1482	0.203488
TXNIP	0	1	1	3.59155	0	0.278431	0	7	13	1	0	0	0.71205	0	0	0
PSENEN	0	1	2	3.29577	0	0.303419	1	6	10	2	0	0	0.744914	0	0	0.769231
PPP2R2C	0	0	2	3.57746	0	0.279528	1	7	8.5	2	0	0	0.713615	0	0	0.653846
UBA52	1	1	23	2.15493	0.526154	0.464052	0.0869565	5	4.69565	23	0	0	0.871674	0	6390	0.108696
STAM2	1	1	2	2.8169	0.0065889	0.355	0	5	17	2	0	0	0.798122	0	200	0.571429
POLR1A	1	1	2	3.07042	0.0114822	0.325688	0	6	13.5	2	0	0	0.769953	0	140	0.520833
RPLP1	1	1	5	3.08451	0	0.324201	1	6	8.6	5	0	0	0.768388	0	0	0.373913
RPL34	1	1	5	3.08451	0	0.324201	1	6	8.6	5	0	0	0.768388	0	0	0.373913
RPL36	1	1	5	3.08451	0	0.324201	1	6	8.6	5	0	0	0.768388	0	0	0.373913
RPS10	1	1	5	3.08451	0	0.324201	1	6	8.6	5	0	0	0.768388	0	0	0.373913
HUWE1	1	0	4	3.09859	0	0.322727	1	6	8.75	4	0	0	0.766823	0	0	0.380435
WSB1	1	0	4	3.09859	0	0.322727	1	6	8.75	4	0	0	0.766823	0	0	0.380435
UBE2Q1	1	0	4	3.09859	0	0.322727	1	6	8.75	4	0	0	0.766823	0	0	0.380435
RPS19	1	1	5	3.08451	0	0.324201	1	6	8.6	5	0	0	0.768388	0	0	0.373913
ASB1	1	0	4	3.09859	0	0.322727	1	6	8.75	4	0	0	0.766823	0	0	0.380435
ATP6V1E1	1	1	2	3.11268	0.028169	0.321267	0	6	12	2	0	0	0.765258	0	278	0.5
ATP6V1B2	1	1	1	4.09859	0	0.243986	0	7	2	1	0	0	0.655712	0	0	0
USP15	1	0	1	3.14085	0	0.318386	0	6	23	1	0	0	0.762128	0	0	0
JAK2	2	1	11	2.52113	0.172214	0.396648	0.163636	5	5.63636	11	0	0	0.830986	0	2206	0.173021
MAP3K1	2	1	6	2.53521	0.0715011	0.394444	0.333333	5	10.1667	6	0	0	0.829421	0	1232	0.247967
GNAI2	2	0	5	3.38028	0.0555332	0.295833	0.4	6	4.4	5	0	0	0.735524	0	700	0.314286
SST	2	1	2	4.35211	0	0.229773	1	7	3.5	2	0	0	0.627543	0	0	0.7
CD3E	2	1	4	3.11268	0.0138319	0.321267	0.5	6	6	4	0	0	0.765258	0	222	0.338235
SSTR5	2	1	2	4.35211	0	0.229773	1	7	3.5	2	0	0	0.627543	0	0	0.7
CD3D	2	1	3	3.40845	0	0.293388	1	6	6.66667	3	0	0	0.732394	0	0	0.47619
CAMK2D	2	0	3	2.91549	0.0050206	0.342995	0.666667	5	10	3	0	0	0.787167	0	166	0.454545
PPP2R5A	3	0	4	2.64789	0.0644811	0.37766	0.166667	5	11	4	0	0	0.816901	0	1036	0.318182
NEK7	3	0	1	4.16901	0	0.239865	0	7	7	1	0	0	0.647887	0	0	0
RANBP2	3	0	7	3.1831	0.11658	0.314159	0.0952381	6	2.85714	7	0	0	0.757433	0	1622	0.228571
PPP2R5E	3	0	3	2.97183	0.0311304	0.336493	0.333333	6	11	3	0	0	0.780908	0	534	0.395062
TAOK1	3	0	3	3.46479	0.00044314	0.288618	0.666667	6	4.66667	3	0	0	0.726135	0	14	0.518519
SNRPE	3	0	2	4.14085	0.028169	0.241497	0	7	4	2	0	0	0.651017	0	388	0.5
PTBP1	3	0	1	5.12676	0	0.195055	0	8	2	1	0	0	0.541471	0	0	0
HSP90B1	3	0	1	4.16901	0	0.239865	0	7	7	1	0	0	0.647887	0	0	0
SMAD2	4	1	7	2.74648	0.187926	0.364103	0.0952381	6	5.71429	7	0	0	0.805947	0	2110	0.165899
TGIF2	4	1	1	3.73239	0	0.267925	0	7	7	1	0	0	0.696401	0	0	0
ACVR2A	4	1	3	3.64789	0.0820926	0.274131	0.333333	7	4	3	0	0	0.70579	0	900	0.407407
TGFBR3	4	1	2	4.60563	0	0.217125	1	8	3	2	0	0	0.599374	0	0	0.75
BAMBI	4	1	3	4.59155	0.028169	0.217791	0.333333	8	2	3	0	0	0.600939	0	304	0.555556
NOG	4	1	1	5.57746	0	0.179293	0	9	3	1	0	0	0.491393	0	0	0
RSF1	4	1	1	3.73239	0	0.267925	0	7	7	1	0	0	0.696401	0	0	0
FOXO3	4	1	1	3.73239	0	0.267925	0	7	7	1	0	0	0.696401	0	0	0
CDK2	5	1	5	2.88732	0.0644467	0.346341	0.1	6	7.2	5	0	0	0.790297	0	718	0.227586
RPTOR	5	0	2	3.5493	0.00426448	0.281746	0	6	3.5	2	0	0	0.716745	0	74	0.5
IRS1	5	0	2	3.42254	0.00995864	0.292181	0	6	6.5	2	0	0	0.730829	0	102	0.5
DYNC1H1	5	1	3	3.11268	0.0328043	0.321267	0	6	6	3	0	0	0.765258	0	386	0.357143
DYNLT1	5	1	1	4.09859	0	0.243986	0	7	3	1	0	0	0.655712	0	0	0
PKMYT1	5	1	1	3.87324	0	0.258182	0	7	5	1	0	0	0.680751	0	0	0
HIRA	6	0	2	3.47887	0.107847	0.287449	0	7	8.5	2	0	0	0.72457	0	1368	0.5
RREB1	6	0	1	5.3662	0	0.186352	0	9	4	1	0	0	0.514867	0	0	0
ZBTB7A	6	0	4	4.38028	0.0832998	0.228296	0	8	1.25	4	0	0	0.624413	0	1038	0.25
NR6A1	6	0	1	5.3662	0	0.186352	0	9	4	1	0	0	0.514867	0	0	0
AMN	6	0	1	5.3662	0	0.186352	0	9	4	1	0	0	0.514867	0	0	0
COL7A1	7	1	3	1.77778	0.113889	0.5625	0	3	4.33333	3	0	0	0.805556	0	26	0.666667
LEPREL2	7	1	5	1.77778	0.175926	0.5625	0	4	2.4	5	0	0	0.805556	0	32	0.7
BMP1	7	1	2	2.44444	0.00925926	0.409091	0	4	3	2	0	0	0.638889	0	2	1
COL5A3	7	1	3	1.77778	0.113889	0.5625	0	3	4.33333	3	0	0	0.805556	0	26	0.666667
COL8A1	7	1	2	2	0.0166667	0.5	0	3	5.5	2	0	0	0.75	0	6	0.9
NCK1	8	0	5	2.88732	0.0669439	0.346341	0.1	6	6.6	5	0	0	0.790297	0	704	0.222222
WIPF2	8	0	2	3.6338	0	0.275194	1	6	4	2	0	0	0.707355	0	0	0.666667
ACTR3	8	0	3	3.23944	0.0123944	0.308696	0.333333	6	6.33333	3	0	0	0.751174	0	132	0.4
DOK2	8	0	1	3.87324	0	0.258182	0	7	5	1	0	0	0.680751	0	0	0
FBN2	9	0	1	1.66667	0	0.6	0	2	3	1	0	0	0.666667	0	0	0
FURIN	9	0	3	1	0.666667	1	0.333333	1	1.66667	3	0	0	1	0	4	0.666667
F10	9	0	2	1.33333	0	0.75	1	2	2.5	2	0	0	0.833333	0	0	0.833333
F2	9	0	2	1.33333	0	0.75	1	2	2.5	2	0	0	0.833333	0	0	0.833333
UQCRB	10	0	2	1.33333	0	0.75	1	2	2.5	2	0	0	0.833333	0	0	0.833333
UQCRFS1	10	0	2	1.33333	0	0.75	1	2	2.5	2	0	0	0.833333	0	0	0.833333
CYCS	10	0	3	1	0.666667	1	0.333333	1	1.66667	3	0	0	1	0	4	0.666667
COX6C	10	0	1	1.66667	0	0.6	0	2	3	1	0	0	0.666667	0	0	0
COL6A2	11	0	2	2	0.0166667	0.5	0	3	5.5	2	0	0	0.75	0	6	0.9
ITGB5	11	0	6	1.33333	0.564815	0.75	0	2	2.33333	6	0	0	0.916667	0	80	0.444444
COL4A5	11	0	2	2	0.0166667	0.5	0	3	5.5	2	0	0	0.75	0	6	0.9
AQP7	12	0	1	1.5	0	0.666667	0	2	2	1	0	0	0.75	0	0	0
RXRG	12	0	2	1	1	1	0	1	1	2	0	0	1	0	2	0
CYP27A1	12	0	1	1.5	0	0.666667	0	2	2	1	0	0	0.75	0	0	0
ACTA2	13	0	2	2	0.222222	0.5	0	3	3.5	2	0	0	0.75	0	26	0.5
MYH7B	13	0	1	2.88889	0	0.346154	0	4	2	1	0	0	0.527778	0	0	0
MMP3	14	0	1	1	0	1	0	1	1	1	0	0	1	0	0	0
TIMP2	14	0	1	1	0	1	0	1	1	1	0	0	1	0	0	0
PI4KA	15	0	1	1	0	1	0	1	1	1	0	0	1	0	0	0
PLCE1	15	0	1	1	0	1	0	1	1	1	0	0	1	0	0	0
MAPK6	16	0	1	1	0	1	0	1	1	1	0	0	1	0	0	0
OSTF1	16	0	1	1	0	1	0	1	1	1	0	0	1	0	0	0
FXYD2	17	0	1	1	0	1	0	1	1	1	0	0	1	0	0	0
NR3C2	17	0	1	1	0	1	0	1	1	1	0	0	1	0	0	0
NDUFB9	18	0	1	1	0	1	0	1	1	1	0	0	1	0	0	0
NDUFS5	18	0	1	1	0	1	0	1	1	1	0	0	1	0	0	0
IGFBP4	19	0	1	1	0	1	0	1	1	1	0	0	1	0	0	0
IGFBP5	19	0	1	1	0	1	0	1	1	1	0	0	1	0	0	0
