# Supplementary material for: Network analysis of temporal functionalities of the gut induced by perturbations in new-born piglets
Source: BMC Genomics. 2015 Jul 29;16(1):556. doi: 10.1186/s12864-015-1733-8 (PMC4518884; doi:10.1186/s12864-015-1733-8)
Supplement: Additional file 15: — Information on the correlation networks. [file 12864_2015_1733_MOESM15_ESM.xls]

## Sheet: Index
Sheet Name	Information
onlyTr1NwParam	Nodes of the data integration (correlation) network onlyTr1 with network parameters
Tr1&Tr2NwParam	Nodes of the data integration (correlation) network Tr1&Tr2 with network parameters
onlyTr2NwParam	Nodes of the data integration (correlation) network onlyTr2 with network parameters
topGOOnlyTr1	GO enrichment results of the genes in the onlyTr1 correlation network
topGOTr1&Tr2	GO enrichment results of the genes in the Tr1&Tr2 correlation network
topGOOnlyTr2	GO enrichment results of the genes in the onlyTr2 correlation network

## Sheet: onlyTr1NwParam
label	AverageShortestPathLength	BetweennessCentrality	ClosenessCentrality	ClusteringCoefficient	Degree	Eccentricity	IsSingleNode	name	NeighborhoodConnectivity	Radiality	Stress	TopologicalCoefficient
Butyrivibrio.crossotus.et.rel.	2.35897	0.131806	0.423913	0	22	4	false	X5	3.90909	0.773504	12180	0.415584
Coprococcus.eutactus.et.rel.	2.58974	0.0407035	0.386139	0	16	5	false	X11	4.25	0.735043	4384	0.65
Eubacterium.hallii.et.rel.	3.23077	0.00134593	0.309524	0	3	5	false	X15	3	0.628205	126	0.5
Roseburia.intestinalis.et.rel.	1	0	1	0	1	1	false	X24	1	1	0	0
Ruminococcus.bromii.et.rel.	1.94872	0.48444	0.513158	0	39	5	false	X25	2.66667	0.84188	29234	0.238095
Eubacterium.et.rel.	2.61538	0.0576981	0.382353	0	14	5	false	X34	4	0.730769	4592	0.5
Faecalibacterium.et.rel.	2.07692	0.346146	0.481481	0	35	5	false	X35	2.85714	0.820513	22706	0.309524
Bacteroides.distasonis.et.rel.	3.82051	0.0291148	0.261745	0	5	5	false	X41	2	0.529915	2606	0.5
Campylobacter	3.51282	0	0.284672	0	1	5	false	X44	3	0.581197	0	0
Lawsonia.intracellularis.et.rel.	2.53846	0.273048	0.393939	0	15	4	false	X45	2	0.74359	8112	0.142857
FBXO30	3.52564	0	0.283636	0	1	5	false	Y3	15	0.57906	0	0
TPM1	3.0641	0	0.32636	0	1	6	false	Y14	35	0.655983	0	0
KLRK1	2.29487	0.0147905	0.435754	0	5	4	false	Y42	25.2	0.784188	2248	0.424561
CUL7	2.5	0.0050361	0.4	0	2	6	false	Y43	37	0.75	734	0.666667
HMGCLL1	2.5	0.0050361	0.4	0	2	6	false	Y60	37	0.75	734	0.666667
CHGB	3.0641	0	0.32636	0	1	6	false	Y66	35	0.655983	0	0
CCL5	2.29487	0.0147905	0.435754	0	5	4	false	Y77	25.2	0.784188	2248	0.424561
DZIP1	3.52564	0	0.283636	0	1	5	false	Y78	15	0.57906	0	0
CD3G	3.0641	0	0.32636	0	1	6	false	Y113	35	0.655983	0	0
CPA6	2.5	0.0050361	0.4	0	2	6	false	Y114	37	0.75	734	0.666667
HOMER2	2.9359	0	0.340611	0	1	6	false	Y115	39	0.67735	0	0
ITM2A	4.80769	0	0.208	0	1	6	false	Y117	5	0.365385	0	0
PIGR	2.83333	0.00234898	0.352941	0	3	5	false	Y127	24.3333	0.694444	420	0.598291
AMOT	2.9359	0	0.340611	0	1	6	false	Y130	39	0.67735	0	0
TCAP	3.47436	0.00410825	0.287823	0	2	5	false	Y133	10	0.587607	420	0.6
PLSCR4	3.52564	0	0.283636	0	1	5	false	Y139	15	0.57906	0	0
LOC396905	2.34615	0.0102679	0.42623	0	4	4	false	Y154	28	0.775641	1676	0.482143
LOC100621801	3.0641	0	0.32636	0	1	6	false	Y158	35	0.655983	0	0
PLA1A	2.75641	0.00159587	0.362791	0	2	4	false	Y167	30.5	0.707265	294	0.702381
NACC2	2.9359	0	0.340611	0	1	6	false	Y176	39	0.67735	0	0
DST	2.9359	0	0.340611	0	1	6	false	Y178	39	0.67735	0	0
SUSD2	2.9359	0	0.340611	0	1	6	false	Y180	39	0.67735	0	0
C6ORF145	2.9359	0	0.340611	0	1	6	false	Y181	39	0.67735	0	0
CCDC91	3.01282	0.000842	0.331915	0	2	6	false	Y199	24.5	0.66453	92	0.671429
ABCB11	1	0	1	0	1	1	false	Y206	1	1	0	0
CAV1	3.29487	0.00016637	0.303502	0	2	5	false	Y211	19	0.617521	34	0.818182
GPD1	2.9359	0	0.340611	0	1	6	false	Y212	39	0.67735	0	0
LEPREL4	2.9359	0.00179402	0.340611	0	3	6	false	Y214	21.6667	0.67735	256	0.558559
INADL	2.75641	0.00159587	0.362791	0	2	4	false	Y217	30.5	0.707265	294	0.702381
JHDM1D	2.9359	0	0.340611	0	1	6	false	Y224	39	0.67735	0	0
SLC19A1	3.0641	0	0.32636	0	1	6	false	Y231	35	0.655983	0	0
LOC100512015	2.91026	0.00420937	0.343612	0	2	6	false	Y240	21	0.681624	172	0.526316
USP10	2.37179	0.0081779	0.421622	0	3	4	false	Y252	32	0.771368	1304	0.553571
SFN	2.34615	0.0102679	0.42623	0	4	4	false	Y265	28	0.775641	1676	0.482143
PTPRU	3.01282	0.000842	0.331915	0	2	6	false	Y275	24.5	0.66453	92	0.671429
CLASP2	2.9359	0.0498842	0.340611	0	3	4	false	Y279	14	0.67735	4306	0.382353
RARB	3.52564	0	0.283636	0	1	5	false	Y283	15	0.57906	0	0
GA	2.29487	0.0147905	0.435754	0	5	4	false	Y294	25.2	0.784188	2248	0.424561
C12ORF69	3.52564	0	0.283636	0	1	5	false	Y297	15	0.57906	0	0
GK	2.9359	0	0.340611	0	1	6	false	Y301	39	0.67735	0	0
FAM13C	3.52564	0	0.283636	0	1	5	false	Y312	15	0.57906	0	0
LOC780409	2.34615	0.0102679	0.42623	0	4	4	false	Y316	28	0.775641	1676	0.482143
WAP.1	2.9359	0	0.340611	0	1	6	false	Y317	39	0.67735	0	0
ERC1	1.98718	0.157189	0.503226	0	6	4	false	Y326	23.5	0.83547	6326	0.330882
DHX35	2.9359	0	0.340611	0	1	6	false	Y331	39	0.67735	0	0
SLC5A10	2.9359	0	0.340611	0	1	6	false	Y335	39	0.67735	0	0
UBE4B	3.52564	0	0.283636	0	1	5	false	Y343	15	0.57906	0	0
CSTB	2.5	0.0050361	0.4	0	2	6	false	Y346	37	0.75	734	0.666667
PDCD6IP	2.37179	0.0081779	0.421622	0	3	4	false	Y349	32	0.771368	1304	0.553571
APOB	2.9359	0	0.340611	0	1	6	false	Y354	39	0.67735	0	0
GSTA2	2.29487	0.0147905	0.435754	0	5	4	false	Y358	25.2	0.784188	2248	0.424561
LOC100524099	3.0641	0	0.32636	0	1	6	false	Y363	35	0.655983	0	0
LOC100151867	3.0641	0	0.32636	0	1	6	false	Y365	35	0.655983	0	0
DAB2	3.0641	0	0.32636	0	1	6	false	Y383	35	0.655983	0	0
PCK2	2.9359	0	0.340611	0	1	6	false	Y409	39	0.67735	0	0
LOC100525698	2.37179	0.0081779	0.421622	0	3	4	false	Y413	32	0.771368	1304	0.553571
A2M	2.29487	0.029788	0.435754	0	5	4	false	Y418	22.6	0.784188	2462	0.378947
PGF	2.91026	0.00420937	0.343612	0	2	6	false	Y423	21	0.681624	172	0.526316
LMCD1	3.0641	0	0.32636	0	1	6	false	Y429	35	0.655983	0	0
MUC20	3.60256	0	0.27758	0	1	6	false	Y437	14	0.566239	0	0
MYO9A	2.83333	0.00234898	0.352941	0	3	5	false	Y453	24.3333	0.694444	420	0.598291
PLS3	3.52564	0	0.283636	0	1	5	false	Y458	15	0.57906	0	0
GZMK	2.29487	0.0147905	0.435754	0	5	4	false	Y462	25.2	0.784188	2248	0.424561
USP6NL	2.29487	0.0147905	0.435754	0	5	4	false	Y465	25.2	0.784188	2248	0.424561
PYY	3.0641	0	0.32636	0	1	6	false	Y468	35	0.655983	0	0
LASS4	3.01282	0.000842	0.331915	0	2	6	false	Y471	24.5	0.66453	92	0.671429
PDIA2	2.29487	0.0147905	0.435754	0	5	4	false	Y482	25.2	0.784188	2248	0.424561
APRIL	2.39744	0.060499	0.417112	0	4	4	false	Y484	23	0.767094	2830	0.407407
LOC733634	3.47436	0.00410825	0.287823	0	2	5	false	Y493	10	0.587607	420	0.6
LGALS13	3.47436	0.00410825	0.287823	0	2	5	false	Y494	10	0.587607	420	0.6
LOC733635	2.52564	0.0625996	0.395939	0	3	4	false	Y495	18.3333	0.745726	2576	0.346667

## Sheet: Tr1&Tr2NwParam
label	AverageShortestPathLength	BetweennessCentrality	ClosenessCentrality	ClusteringCoefficient	Degree	Eccentricity	IsSingleNode	name	NeighborhoodConnectivity	Radiality	Stress	TopologicalCoefficient
Butyrivibrio.crossotus.et.rel.	2.97561	0	0.336066	0	1	4	false	X5	6	0.604878	0	0
Ruminococcus.bromii.et.rel.	2.35122	0.0983987	0.425311	0	65	4	false	X25	2.58462	0.729756	70432	0.316923
Eubacterium.et.rel.	1.37561	0.826947	0.72695	0	165	4	false	X34	1.75152	0.924878	215176	0.150303
Faecalibacterium.et.rel.	2.59512	0.0260837	0.385338	0	40	4	false	X35	2.925	0.680976	12550	0.385
Bacteroides.distasonis.et.rel.	4.72195	0	0.211777	0	1	5	false	X41	3	0.25561	0	0
Fusobacterium.et.rel.	4.72195	0	0.211777	0	1	5	false	X42	3	0.25561	0	0
Campylobacter	2.6439	0.169415	0.378229	0	35	4	false	X44	2.17143	0.67122	124944	0.234286
Lawsonia.intracellularis.et.rel.	2.75122	0.134631	0.363475	0	22	3	false	X45	2	0.649756	43920	0.142857
TMEM87A	2.37073	0	0.421811	0	1	5	false	Y6	165	0.725854	0	0
RI	2.37073	0	0.421811	0	1	5	false	Y13	165	0.725854	0	0
RASSF8	2.32195	0.00048963	0.430672	0	3	5	false	Y24	90	0.73561	1236	0.532934
POC1B	2.37073	0	0.421811	0	1	5	false	Y32	165	0.725854	0	0
C15ORF48	2.37073	0	0.421811	0	1	5	false	Y43	165	0.725854	0	0
CPT1A	2.37073	0	0.421811	0	1	5	false	Y58	165	0.725854	0	0
CEBPA	2.37073	0	0.421811	0	1	5	false	Y61	165	0.725854	0	0
HSPD1	3.34634	0	0.298834	0	1	5	false	Y66	65	0.530732	0	0
LOC100158166	2.37073	0	0.421811	0	1	5	false	Y67	165	0.725854	0	0
IVNS1ABP	2.37073	0	0.421811	0	1	5	false	Y70	165	0.725854	0	0
COL5A1	2.36098	0.00013297	0.423554	0	2	5	false	Y84	102.5	0.727805	252	0.618902
VPS18	2.37073	0	0.421811	0	1	5	false	Y89	165	0.725854	0	0
RAB3GAP2	2.32195	0.00048963	0.430672	0	3	5	false	Y94	90	0.73561	1236	0.532934
FUT1	2.33171	0.00030777	0.42887	0	2	5	false	Y95	115	0.733659	832	0.682635
ABR	2.37073	0	0.421811	0	1	5	false	Y103	165	0.725854	0	0
CTSB	2.32195	0.00048963	0.430672	0	3	5	false	Y105	90	0.73561	1236	0.532934
ENC1	2.36098	0.00013297	0.423554	0	2	5	false	Y109	102.5	0.727805	252	0.618902
NENF	2.36098	0.00013297	0.423554	0	2	5	false	Y110	102.5	0.727805	252	0.618902
M6P.IGF2R	2.37073	0	0.421811	0	1	5	false	Y116	165	0.725854	0	0
TOX	2.37073	0	0.421811	0	1	5	false	Y117	165	0.725854	0	0
CLTA	2.37073	0	0.421811	0	1	5	false	Y125	165	0.725854	0	0
AS.A	2.32195	0.00048963	0.430672	0	3	5	false	Y128	90	0.73561	1236	0.532934
GJA1	3.74634	0	0.266927	0	1	4	false	Y141	22	0.450732	0	0
LACTB2	3.63902	0	0.274799	0	1	5	false	Y142	35	0.472195	0	0
M6PR	2.37073	0	0.421811	0	1	5	false	Y150	165	0.725854	0	0
FZR1	2.37073	0	0.421811	0	1	5	false	Y159	165	0.725854	0	0
LOC100156099	2.33171	0.00030777	0.42887	0	2	5	false	Y163	115	0.733659	832	0.682635
AP3D1	2.37073	0	0.421811	0	1	5	false	Y187	165	0.725854	0	0
GRN	2.32195	0.00048963	0.430672	0	3	5	false	Y190	90	0.73561	1236	0.532934
MTHFR	2.33171	0.00030777	0.42887	0	2	5	false	Y191	115	0.733659	832	0.682635
ITGB6	2.37073	0	0.421811	0	1	5	false	Y200	165	0.725854	0	0
LCOR	2.33171	0.00030777	0.42887	0	2	5	false	Y202	115	0.733659	832	0.682635
HBP15.L22	3.74634	0	0.266927	0	1	4	false	Y205	22	0.450732	0	0
HS2ST1	2.37073	0	0.421811	0	1	5	false	Y206	165	0.725854	0	0
FBXO33	2.37073	0	0.421811	0	1	5	false	Y208	165	0.725854	0	0
CPSF2	2.37073	0	0.421811	0	1	5	false	Y218	165	0.725854	0	0
TGFA	2.33171	0.00030777	0.42887	0	2	5	false	Y224	115	0.733659	832	0.682635
FAM160A2	2.37073	0	0.421811	0	1	5	false	Y225	165	0.725854	0	0
TPRKB	3.74634	0	0.266927	0	1	4	false	Y227	22	0.450732	0	0
LOC100154749	2.12683	0.0112451	0.470183	0	4	5	false	Y230	76.25	0.774634	11082	0.40457
GDI2	2.37073	0	0.421811	0	1	5	false	Y234	165	0.725854	0	0
LOC780413	2.37073	0	0.421811	0	1	5	false	Y247	165	0.725854	0	0
L3MBTL2	2.37073	0	0.421811	0	1	5	false	Y252	165	0.725854	0	0
NID1	2.17561	0.00704748	0.459641	0	2	5	false	Y260	100	0.764878	6000	0.540984
TNKS2	3.74634	0	0.266927	0	1	4	false	Y262	22	0.450732	0	0
LOC100153541	3.63902	0	0.274799	0	1	5	false	Y264	35	0.472195	0	0
TH1L	2.37073	0	0.421811	0	1	5	false	Y272	165	0.725854	0	0
G6PC	2.37073	0	0.421811	0	1	5	false	Y274	165	0.725854	0	0
THRB	2.32195	0.00048963	0.430672	0	3	5	false	Y275	90	0.73561	1236	0.532934
CCL28	2.33171	0.00030777	0.42887	0	2	5	false	Y279	115	0.733659	832	0.682635
AFF4	2	0.0376235	0.5	0	4	3	false	Y286	71.75	0.8	18736	0.359137
ZNF451	2.37073	0	0.421811	0	1	5	false	Y292	165	0.725854	0	0
GTF2I	2.36098	0.00013297	0.423554	0	2	5	false	Y299	102.5	0.727805	252	0.618902
FGFR2	3.34634	0	0.298834	0	1	5	false	Y300	65	0.530732	0	0
ZDHHC7	2.37073	0	0.421811	0	1	5	false	Y308	165	0.725854	0	0
ZFYVE26	2.37073	0	0.421811	0	1	5	false	Y309	165	0.725854	0	0
C.ERBA.B1	2.32195	0.00048963	0.430672	0	3	5	false	Y313	90	0.73561	1236	0.532934
ADAM17	3.63902	0	0.274799	0	1	5	false	Y316	35	0.472195	0	0
MFSD5	2.37073	0	0.421811	0	1	5	false	Y319	165	0.725854	0	0
TBC1D4	2.12683	0.0112451	0.470183	0	4	5	false	Y320	76.25	0.774634	11082	0.40457
TLE4	2.33171	0.00030777	0.42887	0	2	5	false	Y322	115	0.733659	832	0.682635
HDLBP	2.37073	0	0.421811	0	1	5	false	Y324	165	0.725854	0	0
HMOX1	2.33171	0.00030777	0.42887	0	2	5	false	Y330	115	0.733659	832	0.682635
LOC100155164	2.37073	0	0.421811	0	1	5	false	Y340	165	0.725854	0	0
CPS1	2.12683	0.0112451	0.470183	0	4	5	false	Y342	76.25	0.774634	11082	0.40457
MAP3K13	2.36098	0.00013297	0.423554	0	2	5	false	Y348	102.5	0.727805	252	0.618902
C1ORF9	2.33171	0.00030777	0.42887	0	2	5	false	Y359	115	0.733659	832	0.682635
TMEFF2	2.37073	0	0.421811	0	1	5	false	Y360	165	0.725854	0	0
CLCN7	2.37073	0	0.421811	0	1	5	false	Y364	165	0.725854	0	0
UACA	2.32195	0.00048963	0.430672	0	3	5	false	Y365	90	0.73561	1236	0.532934
RGL2	2.37073	0	0.421811	0	1	5	false	Y381	165	0.725854	0	0
VCL	2.37073	0	0.421811	0	1	5	false	Y384	165	0.725854	0	0
PCDH17	2.37073	0	0.421811	0	1	5	false	Y390	165	0.725854	0	0
CD8A	2.32195	0.00048963	0.430672	0	3	5	false	Y392	90	0.73561	1236	0.532934
ZBTB33	3.74634	0	0.266927	0	1	4	false	Y403	22	0.450732	0	0
PCGF3	2.33171	0.00030777	0.42887	0	2	5	false	Y428	115	0.733659	832	0.682635
LOC100627954	2.33171	0.00030777	0.42887	0	2	5	false	Y430	115	0.733659	832	0.682635
MCAM	2.37073	0	0.421811	0	1	5	false	Y431	165	0.725854	0	0
HSD17B8	2.37073	0	0.421811	0	1	5	false	Y433	165	0.725854	0	0
MGST1	2.32195	0.00048963	0.430672	0	3	5	false	Y436	90	0.73561	1236	0.532934
C10ORF125	2.32195	0.00048963	0.430672	0	3	5	false	Y453	90	0.73561	1236	0.532934
ROD1	2.03902	0.0279905	0.490431	0	3	4	false	Y455	74	0.792195	13008	0.376289
POLR1E	2.37073	0	0.421811	0	1	5	false	Y456	165	0.725854	0	0
PTP23	2.37073	0	0.421811	0	1	5	false	Y469	165	0.725854	0	0
SERPINB1	3.63902	0	0.274799	0	1	5	false	Y484	35	0.472195	0	0
LOC100158079	2.37073	0	0.421811	0	1	5	false	Y499	165	0.725854	0	0
SLC25A15	2.37073	0	0.421811	0	1	5	false	Y503	165	0.725854	0	0
PIP4K2C	2.13659	0.00967496	0.468037	0	3	5	false	Y517	88.3333	0.772683	9216	0.469534
CTSD	2.37073	0	0.421811	0	1	5	false	Y519	165	0.725854	0	0
YLPM1	3.74634	0	0.266927	0	1	4	false	Y522	22	0.450732	0	0
LAMC1	2.36098	0.00013297	0.423554	0	2	5	false	Y533	102.5	0.727805	252	0.618902
ATF6	3.50244	0.00127671	0.285515	0	2	4	false	Y539	28.5	0.499512	700	0.611111
AGPAT3	2.33171	0.00030777	0.42887	0	2	5	false	Y542	115	0.733659	832	0.682635
SLIRP	2.37073	0	0.421811	0	1	5	false	Y545	165	0.725854	0	0
CD276	2.36098	0.00013297	0.423554	0	2	5	false	Y553	102.5	0.727805	252	0.618902
GALNS	2.32195	0.00048963	0.430672	0	3	5	false	Y558	90	0.73561	1236	0.532934
NCOA4	2.37073	0	0.421811	0	1	5	false	Y560	165	0.725854	0	0
PPOX	2.37073	0	0.421811	0	1	5	false	Y561	165	0.725854	0	0
LOC100522859	2.37073	0	0.421811	0	1	5	false	Y566	165	0.725854	0	0
GUCY1A3	1.98049	0.0533201	0.504926	0	6	3	false	Y569	54.6667	0.803902	22820	0.27242
LOC100524700	3.50244	0.00127671	0.285515	0	2	4	false	Y579	28.5	0.499512	700	0.611111
ASXL1	2.36098	0.00013297	0.423554	0	2	5	false	Y583	102.5	0.727805	252	0.618902
ELOVL5	2.36098	0.00013297	0.423554	0	2	5	false	Y586	102.5	0.727805	252	0.618902
EPC1	2.37073	0	0.421811	0	1	5	false	Y591	165	0.725854	0	0
EPOR	2.33171	0.00030777	0.42887	0	2	5	false	Y602	115	0.733659	832	0.682635
SLC35B2	2.37073	0	0.421811	0	1	5	false	Y605	165	0.725854	0	0
LMO4	2.33171	0.00030777	0.42887	0	2	5	false	Y606	115	0.733659	832	0.682635
IGHA	2.37073	0	0.421811	0	1	5	false	Y609	165	0.725854	0	0
QSER1	3.50244	0.00127671	0.285515	0	2	4	false	Y610	28.5	0.499512	700	0.611111
RAB20	2.32195	0.00048963	0.430672	0	3	5	false	Y618	90	0.73561	1236	0.532934
LOC100153150	2.33171	0.00030777	0.42887	0	2	5	false	Y622	115	0.733659	832	0.682635
DPCD	2.17561	0.00704748	0.459641	0	2	5	false	Y625	100	0.764878	6000	0.540984
LOC100625989	2.37073	0	0.421811	0	1	5	false	Y635	165	0.725854	0	0
ARVCF	2.37073	0	0.421811	0	1	5	false	Y637	165	0.725854	0	0
KIAA1432	3.74634	0	0.266927	0	1	4	false	Y642	22	0.450732	0	0
PSAP	2.32195	0.00048963	0.430672	0	3	5	false	Y647	90	0.73561	1236	0.532934
KLHDC3	2.37073	0	0.421811	0	1	5	false	Y652	165	0.725854	0	0
STXBP3	3.74634	0	0.266927	0	1	4	false	Y655	22	0.450732	0	0
CTSF	2.37073	0	0.421811	0	1	5	false	Y656	165	0.725854	0	0
SLC16A13	2.32195	0.00048963	0.430672	0	3	5	false	Y657	90	0.73561	1236	0.532934
OAT	2.37073	0	0.421811	0	1	5	false	Y658	165	0.725854	0	0
ACADS	2.37073	0	0.421811	0	1	5	false	Y662	165	0.725854	0	0
GJA4	2.37073	0	0.421811	0	1	5	false	Y663	165	0.725854	0	0
GALK2	2.32195	0.00048963	0.430672	0	3	5	false	Y667	90	0.73561	1236	0.532934
CTSA	2.32195	0.00048963	0.430672	0	3	5	false	Y682	90	0.73561	1236	0.532934
CLDN5	2.37073	0	0.421811	0	1	5	false	Y690	165	0.725854	0	0
HFE	3.63902	0	0.274799	0	1	5	false	Y694	35	0.472195	0	0
DPPA5	3.72683	0.0194644	0.268325	0	3	4	false	Y708	8	0.454634	5086	0.333333
LAMB2	2.37073	0	0.421811	0	1	5	false	Y714	165	0.725854	0	0
ATXN7	2.37073	0	0.421811	0	1	5	false	Y728	165	0.725854	0	0
GABPAP	2.33171	0.00030777	0.42887	0	2	5	false	Y732	115	0.733659	832	0.682635
IGF1R	2.12683	0.0112451	0.470183	0	4	5	false	Y747	76.25	0.774634	11082	0.40457
IFNAR1	3.63902	0	0.274799	0	1	5	false	Y748	35	0.472195	0	0
ANO10	3.63902	0	0.274799	0	1	5	false	Y758	35	0.472195	0	0
GBI1	2.33171	0.00030777	0.42887	0	2	5	false	Y768	115	0.733659	832	0.682635
KIAA1598	3.50244	0.00127671	0.285515	0	2	4	false	Y771	28.5	0.499512	700	0.611111
C1ORF85	2.33171	0.00030777	0.42887	0	2	5	false	Y774	115	0.733659	832	0.682635
MET	2.37073	0	0.421811	0	1	5	false	Y775	165	0.725854	0	0
FOLR2	2.32195	0.00048963	0.430672	0	3	5	false	Y776	90	0.73561	1236	0.532934
TRAF7	2.32195	0.00048963	0.430672	0	3	5	false	Y778	90	0.73561	1236	0.532934
PDK3	2.37073	0	0.421811	0	1	5	false	Y784	165	0.725854	0	0
OVOL1	3.50244	0.00127671	0.285515	0	2	4	false	Y789	28.5	0.499512	700	0.611111
FAM46A	2.33171	0.00030777	0.42887	0	2	5	false	Y790	115	0.733659	832	0.682635
DNAJC3	3.63902	0	0.274799	0	1	5	false	Y795	35	0.472195	0	0
APOA2	2.32195	0.00048963	0.430672	0	3	5	false	Y814	90	0.73561	1236	0.532934
SIRT2	2.33171	0.00030777	0.42887	0	2	5	false	Y816	115	0.733659	832	0.682635
RENBP	2.32195	0.00048963	0.430672	0	3	5	false	Y817	90	0.73561	1236	0.532934
RAB34	2.17561	0.00704748	0.459641	0	2	5	false	Y818	100	0.764878	6000	0.540984
C1ORF130	2.37073	0	0.421811	0	1	5	false	Y823	165	0.725854	0	0
MCOLN2	2.37073	0	0.421811	0	1	5	false	Y827	165	0.725854	0	0
LBP	2.17561	0.00704748	0.459641	0	2	5	false	Y829	100	0.764878	6000	0.540984
KIAA0913	2.37073	0	0.421811	0	1	5	false	Y833	165	0.725854	0	0
ARGRS	2.33171	0.00030777	0.42887	0	2	5	false	Y837	115	0.733659	832	0.682635
MID2	2.37073	0	0.421811	0	1	5	false	Y839	165	0.725854	0	0
VCP	3.50244	0.00127671	0.285515	0	2	4	false	Y855	28.5	0.499512	700	0.611111
PPARGC.1	2.37073	0	0.421811	0	1	5	false	Y865	165	0.725854	0	0
MTAP	2.37073	0	0.421811	0	1	5	false	Y866	165	0.725854	0	0
LOC100151933	2.37073	0	0.421811	0	1	5	false	Y884	165	0.725854	0	0
MYO7A	2.33171	0.00030777	0.42887	0	2	5	false	Y893	115	0.733659	832	0.682635
GBA	2.32195	0.00048963	0.430672	0	3	5	false	Y904	90	0.73561	1236	0.532934
CCDC93	2.37073	0	0.421811	0	1	5	false	Y907	165	0.725854	0	0
RORC	2.37073	0	0.421811	0	1	5	false	Y913	165	0.725854	0	0
PSEN2	2.33171	0.00030777	0.42887	0	2	5	false	Y919	115	0.733659	832	0.682635
SMAD6	2.33171	0.00030777	0.42887	0	2	5	false	Y926	115	0.733659	832	0.682635
LOC100513931	3.63902	0	0.274799	0	1	5	false	Y936	35	0.472195	0	0
THSD7A	3.74634	0	0.266927	0	1	4	false	Y939	22	0.450732	0	0
CLDN2	3.63902	0	0.274799	0	1	5	false	Y949	35	0.472195	0	0
DERL1	3.63902	0	0.274799	0	1	5	false	Y957	35	0.472195	0	0
SLC29A3	2.37073	0	0.421811	0	1	5	false	Y960	165	0.725854	0	0
C9ORF150	2.32195	0.00048963	0.430672	0	3	5	false	Y961	90	0.73561	1236	0.532934
GTF2A1	2.37073	0	0.421811	0	1	5	false	Y962	165	0.725854	0	0
LOC100514104	2.37073	0	0.421811	0	1	5	false	Y963	165	0.725854	0	0
ATF6B	2.37073	0	0.421811	0	1	5	false	Y967	165	0.725854	0	0
ANKRD46	2.17561	0.00704748	0.459641	0	2	5	false	Y969	100	0.764878	6000	0.540984
OLFML3	2.36098	0.00013297	0.423554	0	2	5	false	Y980	102.5	0.727805	252	0.618902
BMP3	2.37073	0	0.421811	0	1	5	false	Y992	165	0.725854	0	0
LRPAP1	2.32195	0.00048963	0.430672	0	3	5	false	Y996	90	0.73561	1236	0.532934
TTC7B	2.37073	0	0.421811	0	1	5	false	Y1005	165	0.725854	0	0
PECI	3.63902	0	0.274799	0	1	5	false	Y1008	35	0.472195	0	0
LPHN2	2.03902	0.0279905	0.490431	0	3	4	false	Y1011	74	0.792195	13008	0.376289
TUBB1	2.32195	0.00048963	0.430672	0	3	5	false	Y1015	90	0.73561	1236	0.532934
BAZ2A	2.37073	0	0.421811	0	1	5	false	Y1016	165	0.725854	0	0
CHRM1	2.33171	0.00030777	0.42887	0	2	5	false	Y1017	115	0.733659	832	0.682635
LOC100520848	2.37073	0	0.421811	0	1	5	false	Y1019	165	0.725854	0	0
LOC100522869	2.33171	0.00030777	0.42887	0	2	5	false	Y1026	115	0.733659	832	0.682635
CTSZ	2.33171	0.00030777	0.42887	0	2	5	false	Y1029	115	0.733659	832	0.682635
LRG1	2.03902	0.0279905	0.490431	0	3	4	false	Y1036	74	0.792195	13008	0.376289
LOC100524642	3.34634	0	0.298834	0	1	5	false	Y1038	65	0.530732	0	0
MGRN1	2.37073	0	0.421811	0	1	5	false	Y1045	165	0.725854	0	0
TMEM55B	2.37073	0	0.421811	0	1	5	false	Y1056	165	0.725854	0	0
KPNA4	3.74634	0	0.266927	0	1	4	false	Y1058	22	0.450732	0	0
GFI1	2.33171	0.00030777	0.42887	0	2	5	false	Y1068	115	0.733659	832	0.682635
GAB1	2.33171	0.00030777	0.42887	0	2	5	false	Y1092	115	0.733659	832	0.682635
ASS1	3.63902	0	0.274799	0	1	5	false	Y1098	35	0.472195	0	0
TMEM144	2.13659	0.00967496	0.468037	0	3	5	false	Y1110	88.3333	0.772683	9216	0.469534
DAPK1	2.37073	0	0.421811	0	1	5	false	Y1118	165	0.725854	0	0
RG9MTD2	2.37073	0	0.421811	0	1	5	false	Y1124	165	0.725854	0	0
TFF2	2.37073	0	0.421811	0	1	5	false	Y1140	165	0.725854	0	0

## Sheet: onlyTr2NwParam
label	AverageShortestPathLength	BetweennessCentrality	ClosenessCentrality	ClusteringCoefficient	Degree	Eccentricity	IsSingleNode	name	NeighborhoodConnectivity	Radiality	Stress	TopologicalCoefficient
Bordetella.et.rel.	2.97475	0.0161815	0.336163	0	15	7	false	X4	5.33333	0.753157	22960	0.433333
Butyrivibrio.crossotus.et.rel.	3.22727	3.895e-05	0.309859	0	2	7	false	X5	5	0.721591	188	0.8
Catenibacterium.et.rel.	2.66162	0.0626017	0.375712	0	32	5	false	X6	4.0625	0.792298	186184	0.235577
Coprococcus.eutactus.et.rel.	4.13636	0	0.241758	0	1	6	false	X11	7	0.607955	0	0
Desulfovibrio.et.rel.	4.03535	0.0191683	0.24781	0	8	6	false	X12	4.375	0.620581	166558	0.421875
Eubacterium.biforme.et.rel.	2.77273	0.0531243	0.360656	0	36	7	false	X14	4.55556	0.778409	74318	0.395062
Lactobacillus.acidophilus.et.rel.	2.92424	0.0636768	0.341969	0	10	5	false	X20	3.3	0.75947	55784	0.191667
Ruminococcus.bromii.et.rel.	2.40909	0.115502	0.415094	0	63	5	false	X25	4.52381	0.823864	366978	0.320346
Turneriella	3.37879	0.00200052	0.295964	0	18	7	false	X29	5.88889	0.702652	1378	0.698413
Uncultured.Prevotella	4.08586	0.00193771	0.244747	0	4	6	false	X31	5.25	0.614268	26952	0.607143
Brachyspira	2.69192	0.0309308	0.371482	0	43	7	false	X32	5.16279	0.78851	145356	0.416279
Eubacterium.et.rel.	1.74242	0.58605	0.573913	0	128	5	false	X34	3.17969	0.907197	939108	0.181641
Faecalibacterium.et.rel.	2.61111	0.0348956	0.382979	0	43	5	false	X35	5.25581	0.798611	150350	0.386892
Oxalobacter.et.rel.	3.5101	0.00011847	0.284892	0	2	7	false	X39	4	0.686237	210	0.75
Thiocapsa.et.rel.	4.73232	0.010101	0.211313	0	2	7	false	X40	4	0.53346	7240	0.5
Bacteroides.distasonis.et.rel.	3.95455	0.00363441	0.252874	0	5	6	false	X41	6	0.630682	49864	0.555556
Fusobacterium.et.rel.	3.91414	0.0182007	0.255484	0	9	6	false	X42	4.66667	0.635732	221218	0.407407
Erysipelothrix	3.27778	0.00129679	0.305085	0	11	7	false	X43	6.27273	0.715278	2382	0.585859
Campylobacter	2.32828	0.328203	0.429501	0	62	5	false	X44	3.19355	0.833965	1241594	0.146237
Lawsonia.intracellularis.et.rel.	3.91414	0.0171535	0.255484	0	9	6	false	X45	4.44444	0.635732	174082	0.382716
LIMK2	2.59596	0.00219114	0.385214	0	6	6	false	Y2	55.1667	0.800505	22822	0.398284
USP15	2.41414	0.00723528	0.414226	0	7	6	false	Y3	46.8571	0.823232	23460	0.31409
LOC733678	2.65657	0.00054467	0.376426	0	4	6	false	Y4	69.25	0.792929	1598	0.517045
ZCCHC8	2.67677	0.00029376	0.373585	0	2	6	false	Y6	95.5	0.790404	842	0.715909
RREB1	3.24242	0.00237976	0.308411	0	2	5	false	Y8	36	0.719697	1266	0.530303
FXYD2	2.68687	0.00060727	0.37218	0	2	6	false	Y12	82	0.789141	1160	0.618321
PPP2R5E	2.25253	0.00769054	0.443946	0	5	6	false	Y16	67.8	0.843434	51252	0.4175
ARID4A	3.91919	0	0.255155	0	1	6	false	Y17	10	0.635101	0	0
LOC100157860	2.25253	0.00769054	0.443946	0	5	6	false	Y18	67.8	0.843434	51252	0.4175
NDUFB9	2.73737	0	0.365314	0	1	6	false	Y19	128	0.782828	0	0
ERMP1	3.32323	0	0.300912	0	1	6	false	Y20	62	0.709596	0	0
CNOT1	2.72727	7.753e-05	0.366667	0	2	6	false	Y22	85.5	0.784091	174	0.665354
LOC100513149	2.27273	0.00562372	0.44	0	3	6	false	Y26	84.3333	0.840909	32994	0.520833
GMPR	2.67677	0.00078946	0.373585	0	3	6	false	Y28	69	0.790404	1674	0.519084
TM7SF3	3.21212	0.00034196	0.311321	0	2	6	false	Y33	47	0.723485	960	0.666667
BAMBI	2.73737	0	0.365314	0	1	6	false	Y43	128	0.782828	0	0
PI4KA	2.73737	0	0.365314	0	1	6	false	Y44	128	0.782828	0	0
GCC2	2.73737	0	0.365314	0	1	6	false	Y45	128	0.782828	0	0
UQCRB	2.68687	0.00060727	0.37218	0	2	6	false	Y47	82	0.789141	1160	0.618321
RXRG	2.66667	0.00040722	0.375	0	3	6	false	Y48	78	0.791667	1152	0.583333
SNRPE	2.26263	0.00671572	0.441964	0	4	6	false	Y50	74	0.842172	42852	0.45625
LOC100152438	2.25253	0.00769054	0.443946	0	5	6	false	Y51	67.8	0.843434	51252	0.4175
IGFBP4	2.21212	0.0271194	0.452055	0	4	4	false	Y57	58	0.848485	42828	0.349693
PLN	3.21212	0.00034196	0.311321	0	2	6	false	Y59	47	0.723485	960	0.666667
KAZALD1	3.76768	0	0.265416	0	1	8	false	Y61	36	0.65404	0	0
BMP1	2.22222	0.00987905	0.45	0	6	6	false	Y62	61.8333	0.847222	62180	0.375514
MRPL52	2.73737	0	0.365314	0	1	6	false	Y63	128	0.782828	0	0
GRB10	2.67677	0.00029376	0.373585	0	2	6	false	Y64	95.5	0.790404	842	0.715909
RPLP1	5.0303	0	0.198795	0	1	7	false	Y65	8	0.496212	0	0
LOC733605	2.73737	0	0.365314	0	1	6	false	Y70	128	0.782828	0	0
TTC14	3.91919	0	0.255155	0	1	6	false	Y71	10	0.635101	0	0
UNC5B	2.56566	0.00419361	0.389764	0	7	6	false	Y72	48.4286	0.804293	12232	0.343685
SLC30A5	2.15152	0.0400367	0.464789	0	6	4	false	Y79	56.3333	0.856061	81090	0.331337
LOC100155504	2.73737	0	0.365314	0	1	6	false	Y80	128	0.782828	0	0
CATSPER2	4.88889	3.357e-05	0.204545	0	2	7	false	Y83	8.5	0.513889	68	0.833333
MYH7B	3.76768	0	0.265416	0	1	8	false	Y85	36	0.65404	0	0
XPC	2.59596	0.00219114	0.385214	0	6	6	false	Y86	55.1667	0.800505	22822	0.398284
MAPK6	3.19192	0.0289518	0.313291	0	6	5	false	Y88	16.1667	0.72601	222942	0.226368
JARID2	2.17172	0.0218399	0.460465	0	7	6	false	Y90	58.1429	0.853535	77864	0.344234
CTR9	3.32323	0	0.300912	0	1	6	false	Y94	62	0.709596	0	0
LOC100156044	2.73737	0	0.365314	0	1	6	false	Y95	128	0.782828	0	0
RPS4	3.21212	0.015606	0.311321	0	4	5	false	Y96	22	0.723485	156680	0.313433
PC1.3	2.73737	0	0.365314	0	1	6	false	Y100	128	0.782828	0	0
TCTP	3.74747	0.0237703	0.266846	0	7	6	false	Y101	6.71429	0.656566	28452	0.285714
PTGES	2.24242	0.00732986	0.445946	0	4	6	false	Y106	71.25	0.844697	40438	0.433642
RAI14	2.65657	0.00083217	0.376426	0	4	6	false	Y110	63	0.792929	16236	0.469697
LOC396679	2.73737	0	0.365314	0	1	6	false	Y111	128	0.782828	0	0
TMTC3	3.14141	0.0335143	0.318328	0	7	5	false	Y113	14.8571	0.732323	210926	0.195171
CD164	2.72727	8.059e-05	0.366667	0	2	6	false	Y114	85.5	0.784091	206	0.665354
ACTA2	2.68687	0.00060727	0.37218	0	2	6	false	Y115	82	0.789141	1160	0.618321
CAMK2D	2.24242	0.0143047	0.445946	0	6	6	false	Y117	56.8333	0.844697	54318	0.348958
LOC100156777	2.73737	0	0.365314	0	1	6	false	Y119	128	0.782828	0	0
PLCE1	2.73737	0	0.365314	0	1	6	false	Y120	128	0.782828	0	0
LRRC20	2.73737	0	0.365314	0	1	6	false	Y122	128	0.782828	0	0
AD014	2.21212	0.012452	0.452055	0	6	6	false	Y124	57.1667	0.848485	57994	0.344581
CHKA	2.22222	0.00987905	0.45	0	6	6	false	Y125	61.8333	0.847222	62180	0.375514
ST6GAL1	2.73737	0	0.365314	0	1	6	false	Y126	128	0.782828	0	0
MORC2	2.29293	0.00530922	0.436123	0	3	6	false	Y127	74	0.838384	26196	0.462025
GZF1	3.32323	0	0.300912	0	1	6	false	Y131	62	0.709596	0	0
GLUD1	2.60606	0.00165561	0.383721	0	5	6	false	Y132	62.6	0.799242	4170	0.452941
DGAT2	2.50505	0.00165793	0.399194	0	3	6	false	Y133	74.3333	0.811869	7326	0.520095
RPS10	3.32323	0	0.300912	0	1	6	false	Y135	62	0.709596	0	0
TM9SF3	2.73737	0	0.365314	0	1	6	false	Y136	128	0.782828	0	0
LOC100520367	2.73737	0	0.365314	0	1	6	false	Y137	128	0.782828	0	0
NT5DC2	2.46465	0.00638015	0.405738	0	7	6	false	Y148	44	0.816919	20830	0.304965
LOC100522962	2.66667	0.00041198	0.375	0	3	6	false	Y150	78	0.791667	1206	0.583333
EEF2K	2.59596	0.00219114	0.385214	0	6	6	false	Y151	55.1667	0.800505	22822	0.398284
LEPREL2	2.73737	0	0.365314	0	1	6	false	Y152	128	0.782828	0	0
LOC100216545	2.73737	0	0.365314	0	1	6	false	Y153	128	0.782828	0	0
LOC100516989	3.76768	0	0.265416	0	1	8	false	Y156	36	0.65404	0	0
IGDCC4	2.73737	0	0.365314	0	1	6	false	Y157	128	0.782828	0	0
VNN1	2.65657	0.00083217	0.376426	0	4	6	false	Y160	63	0.792929	16236	0.469697
NR3C2	2.73737	0	0.365314	0	1	6	false	Y163	128	0.782828	0	0
LOC100520618	5.72727	0	0.174603	0	1	8	false	Y164	2	0.409091	0	0
ACTR3	3.21212	0.00034196	0.311321	0	2	6	false	Y165	47	0.723485	960	0.666667
PPT1	2.24242	0.00732986	0.445946	0	4	6	false	Y170	71.25	0.844697	40438	0.433642
LOC100517064	3.21212	0.00034196	0.311321	0	2	6	false	Y172	47	0.723485	960	0.666667
BTG3	2.32323	0.00398827	0.430435	0	2	6	false	Y176	95	0.834596	21074	0.602564
KDM5A	2.67677	0.00029376	0.373585	0	2	6	false	Y185	95.5	0.790404	842	0.715909
GPX3	2.58586	0.00316143	0.386719	0	7	6	false	Y187	48.8571	0.801768	28916	0.351891
SLC38A7	2.72727	8.059e-05	0.366667	0	2	6	false	Y189	85.5	0.784091	206	0.665354
LOC100521594	2.52525	0.011401	0.396	0	5	6	false	Y191	37.6	0.809343	16462	0.267153
LOC100519459	4.87879	0.00012618	0.204969	0	3	7	false	Y192	7	0.515152	122	0.666667
COL7A1	2.59596	0.00219114	0.385214	0	6	6	false	Y193	55.1667	0.800505	22822	0.398284
SLC31A1	2.23232	0.00867906	0.447964	0	5	6	false	Y195	65.6	0.84596	52202	0.398765
CD3E	2.31313	0.00490793	0.432314	0	3	6	false	Y196	77.6667	0.835859	29256	0.491453
LOC100518497	3.32323	0	0.300912	0	1	6	false	Y197	62	0.709596	0	0
MGLL	2.32323	0.00398827	0.430435	0	2	6	false	Y198	95	0.834596	21074	0.602564
CD3D	2.60606	0.00189182	0.383721	0	5	6	false	Y200	57.6	0.799242	18846	0.416176
C6ORF27	3.32323	0	0.300912	0	1	6	false	Y202	62	0.709596	0	0
RASA2	3.32323	0	0.300912	0	1	6	false	Y204	62	0.709596	0	0
RPL34	3.23232	0.00722218	0.309375	0	3	5	false	Y206	26.6667	0.72096	88156	0.388889
ARG2	2.59596	0.00219114	0.385214	0	6	6	false	Y207	55.1667	0.800505	22822	0.398284
CLEC2B	2.73737	0	0.365314	0	1	6	false	Y209	128	0.782828	0	0
LOC100152248	2.70707	0.00071819	0.369403	0	2	6	false	Y210	71.5	0.786616	738	0.546512
AQP7	3.21212	0.00034196	0.311321	0	2	6	false	Y212	47	0.723485	960	0.666667
CLC.5	2.23232	0.00851062	0.447964	0	5	6	false	Y215	65.6	0.84596	50334	0.398765
TGIF2	4.90909	0	0.203704	0	1	7	false	Y217	9	0.511364	0	0
POU6F2	2.73737	0	0.365314	0	1	6	false	Y220	128	0.782828	0	0
PLEKHN1	3.65657	0	0.273481	0	1	6	false	Y221	32	0.667929	0	0
MUT	3.32323	0	0.300912	0	1	6	false	Y222	62	0.709596	0	0
LOC100517786	3.9697	0	0.251908	0	1	8	false	Y223	15	0.628788	0	0
KIF1B	3.40404	0	0.293769	0	1	6	false	Y226	63	0.699495	0	0
PTBP1	2.73737	0	0.365314	0	1	6	false	Y229	128	0.782828	0	0
NNAT	2.66667	0.00041198	0.375	0	3	6	false	Y230	78	0.791667	1206	0.583333
TSPAN6	2.23232	0.00851062	0.447964	0	5	6	false	Y231	65.6	0.84596	50334	0.398765
GPR56	2.72727	8.059e-05	0.366667	0	2	6	false	Y234	85.5	0.784091	206	0.665354
PALM	2.64646	0.00207299	0.377863	0	4	6	false	Y242	47.5	0.794192	4704	0.349624
LOC100153622	3.26263	0.00320492	0.306502	0	2	5	false	Y250	35.5	0.717172	37836	0.539062
C8ORF34	2.56566	0.00097899	0.389764	0	2	6	false	Y255	80	0.804293	4162	0.580882
TRDMT1	3.40404	0	0.293769	0	1	6	false	Y258	63	0.699495	0	0
HSP47	3.32323	0	0.300912	0	1	6	false	Y264	62	0.709596	0	0
LOC100520113	3.54545	0.00192163	0.282051	0	3	6	false	Y265	16.3333	0.681818	2948	0.393162
AMN	2.25253	0.00769054	0.443946	0	5	6	false	Y268	67.8	0.843434	51252	0.4175
LOC100523520	2.73737	0	0.365314	0	1	6	false	Y269	128	0.782828	0	0
FAM101A	2.73737	0	0.365314	0	1	6	false	Y270	128	0.782828	0	0
NEK7	4.83838	0.00049775	0.206681	0	5	7	false	Y271	7	0.520202	406	0.545455
ITGB5	2.65657	0.00054467	0.376426	0	4	6	false	Y276	69.25	0.792929	1598	0.517045
ITIH4	2.55556	0.00489136	0.391304	0	8	6	false	Y278	44.625	0.805556	31778	0.316123
IFT122	3.40404	0	0.293769	0	1	6	false	Y279	63	0.699495	0	0
CDK2	3.32323	0	0.300912	0	1	6	false	Y280	62	0.709596	0	0
JAK2	2.64646	0.00207299	0.377863	0	4	6	false	Y281	47.5	0.794192	4704	0.349624
TRAF6	2.65657	0.00083217	0.376426	0	4	6	false	Y285	63	0.792929	16236	0.469697
SMARCAD1	3.32323	0	0.300912	0	1	6	false	Y287	62	0.709596	0	0
LOC100518457	3.21212	0.00034196	0.311321	0	2	6	false	Y288	47	0.723485	960	0.666667
PREP	2.72727	8.059e-05	0.366667	0	2	6	false	Y289	85.5	0.784091	206	0.665354
UBA52	2.80808	0.00936517	0.356115	0	3	5	false	Y290	45	0.77399	20102	0.415094
C20ORF3	2.29293	0.00530922	0.436123	0	3	6	false	Y291	74	0.838384	26196	0.462025
WBSCR27	2.73737	0	0.365314	0	1	6	false	Y294	128	0.782828	0	0
BGN	2.73737	0	0.365314	0	1	6	false	Y295	128	0.782828	0	0
TAOK1	2.65657	0.00386888	0.376426	0	4	6	false	Y296	59	0.792929	3014	0.439394
DLG3	2.23232	0.00867906	0.447964	0	5	6	false	Y297	65.6	0.84596	52202	0.398765
RPL36	2.73737	0	0.365314	0	1	6	false	Y299	128	0.782828	0	0
LOC100154090	3.76768	0	0.265416	0	1	8	false	Y300	36	0.65404	0	0
ULBP1	2.73737	0	0.365314	0	1	6	false	Y301	128	0.782828	0	0
CYSLT2	2.27273	0.00562372	0.44	0	3	6	false	Y305	84.3333	0.840909	32994	0.520833
LOC100511682	2.73737	0	0.365314	0	1	6	false	Y306	128	0.782828	0	0
DTNBP1	2.73737	0	0.365314	0	1	6	false	Y307	128	0.782828	0	0
NT5DC1	2.67677	0.00029376	0.373585	0	2	6	false	Y308	95.5	0.790404	842	0.715909
CTPS2	3.32323	0	0.300912	0	1	6	false	Y309	62	0.709596	0	0
LOC100513228	2.73737	0	0.365314	0	1	6	false	Y310	128	0.782828	0	0
CD97	3.32323	0	0.300912	0	1	6	false	Y311	62	0.709596	0	0
DYNC1H1	3.91919	0	0.255155	0	1	6	false	Y312	10	0.635101	0	0
APEH	3.32323	0	0.300912	0	1	6	false	Y313	62	0.709596	0	0
THOP1	2.29293	0.00530922	0.436123	0	3	6	false	Y315	74	0.838384	26196	0.462025
OSBPL10	2.29293	0.00530922	0.436123	0	3	6	false	Y320	74	0.838384	26196	0.462025
C7H14ORF142	2.68687	0.00060727	0.37218	0	2	6	false	Y322	82	0.789141	1160	0.618321
KCNJ8	2.32323	0.00398827	0.430435	0	2	6	false	Y323	95	0.834596	21074	0.602564
SLC26A11	2.55556	0.00489136	0.391304	0	8	6	false	Y327	44.625	0.805556	31778	0.316123
AQP1	2.65657	0.00083217	0.376426	0	4	6	false	Y328	63	0.792929	16236	0.469697
LOC100152849	2.73737	0	0.365314	0	1	6	false	Y330	128	0.782828	0	0
DYRK2	2.66667	0.00040722	0.375	0	3	6	false	Y333	78	0.791667	1152	0.583333
CCNL1	2.73737	0	0.365314	0	1	6	false	Y334	128	0.782828	0	0
LOC100511327	2.27273	0.00562372	0.44	0	3	6	false	Y335	84.3333	0.840909	32994	0.520833
NQO1	2.26263	0.00657931	0.441964	0	4	6	false	Y336	74	0.842172	41312	0.45625
ATP6V1B2	2.31313	0.00490793	0.432314	0	3	6	false	Y338	77.6667	0.835859	29256	0.491453
LOC100155988	2.67677	0.00029376	0.373585	0	2	6	false	Y346	95.5	0.790404	842	0.715909
MMP3	2.73737	0	0.365314	0	1	6	false	Y348	128	0.782828	0	0
LOC100517448	2.32323	0.00398827	0.430435	0	2	6	false	Y349	95	0.834596	21074	0.602564
ACAP2	3.91919	0	0.255155	0	1	6	false	Y350	10	0.635101	0	0
ZNF697	2.59596	0.00219114	0.385214	0	6	6	false	Y351	55.1667	0.800505	22822	0.398284
SORBS2	2.68687	0.00060727	0.37218	0	2	6	false	Y352	82	0.789141	1160	0.618321
F10	2.55556	0.00489136	0.391304	0	8	6	false	Y353	44.625	0.805556	31778	0.316123
ASB1	2.73737	0	0.365314	0	1	6	false	Y359	128	0.782828	0	0
COX7A1	2.54545	0.00197963	0.392857	0	3	6	false	Y364	58.3333	0.806818	5500	0.418491
LOC100515197	2.66667	0.00040722	0.375	0	3	6	false	Y366	78	0.791667	1152	0.583333
HPS1	2.67677	0.00079214	0.373585	0	3	6	false	Y371	69	0.790404	1652	0.519084
HEG1	2.66667	0.00139645	0.375	0	4	6	false	Y373	54.5	0.791667	5108	0.408397
ANXA4	3.40404	0	0.293769	0	1	6	false	Y380	63	0.699495	0	0
FEM1B	3.11111	0.0219467	0.321429	0	5	5	false	Y383	23.4	0.736111	195268	0.302703
TBC1D16	2.61616	0.00141387	0.382239	0	4	6	false	Y389	67.5	0.79798	3438	0.488971
F2	2.59596	0.00219114	0.385214	0	6	6	false	Y397	55.1667	0.800505	22822	0.398284
AGXT2	2.67677	0.00078946	0.373585	0	3	6	false	Y399	69	0.790404	1674	0.519084
LOC100515235	3.32323	0	0.300912	0	1	6	false	Y402	62	0.709596	0	0
LOC100519868	2.59596	0.00219114	0.385214	0	6	6	false	Y403	55.1667	0.800505	22822	0.398284
ADAT2	2.68687	0.00060727	0.37218	0	2	6	false	Y406	82	0.789141	1160	0.618321
TGFBR3	2.73737	0	0.365314	0	1	6	false	Y407	128	0.782828	0	0
RNF152	2.20202	0.0138127	0.454128	0	7	6	false	Y411	55.1429	0.849747	68242	0.332165
LOC100625397	2.59596	0.00219114	0.385214	0	6	6	false	Y412	55.1667	0.800505	22822	0.398284

## Sheet: topGOOnlyTr1
RowNum	GO.ID	GO.Term	p.value	GeneInList	GeneInGO	GeneNames
1	GO:0052646	alditol phosphate metabolic process	0.000101865	3	12	GK, GPD1, PLA1A
2	GO:0006072	glycerol-3-phosphate metabolic process	0.000188683	2	3	GK, GPD1
3	GO:0006116	NADH oxidation	0.000188683	2	3	GPD1, PCK2
4	GO:0006734	NADH metabolic process	0.000928962	2	6	GPD1, PCK2
5	GO:0007163	establishment or maintenance of cell polarity	0.00145623	4	62	AMOT, CD3G, CLASP2, DST
6	GO:0031295	T cell costimulation	0.00205129	3	32	CAV1, CD3G, KLRK1
7	GO:0031294	lymphocyte costimulation	0.00224375	3	33	CAV1, CD3G, KLRK1
8	GO:0006641	triglyceride metabolic process	0.00266345	4	73	APOB, CAV1, GK, GPD1
9	GO:0006639	acylglycerol metabolic process	0.00279917	4	74	APOB, CAV1, GK, GPD1
10	GO:0006638	neutral lipid metabolic process	0.00293956	4	75	APOB, CAV1, GK, GPD1
11	GO:0022607	cellular component assembly	0.0032227	14	801	AMOT, APOB, CAV1, CCL5, CD3G, DAB2, DST, DZIP1, INADL, LEPREL4, MUC20, NACC2, TCAP, TPM1
12	GO:0051496	positive regulation of stress fiber assembly	0.00540905	2	14	AMOT, TPM1
13	GO:0001570	vasculogenesis	0.00545486	3	45	AMOT, CAV1, CUL7
14	GO:0001960	negative regulation of cytokine-mediated signaling pathway	0.00620934	2	15	CAV1, CCL5
15	GO:0019674	NAD metabolic process	0.00620934	2	15	GPD1, PCK2
16	GO:0032233	positive regulation of actin filament bundle assembly	0.00620934	2	15	AMOT, TPM1
17	GO:0044085	cellular component biogenesis	0.00624883	14	861	AMOT, APOB, CAV1, CCL5, CD3G, DAB2, DST, DZIP1, INADL, LEPREL4, MUC20, NACC2, TCAP, TPM1
18	GO:0002223	stimulatory C-type lectin receptor signaling pathway	0.00803279	1	1	KLRK1
19	GO:0003065	positive regulation of heart rate by epinephrine	0.00803279	1	1	TPM1
20	GO:0003365	establishment of cell polarity involved in ameboidal cell migration	0.00803279	1	1	AMOT
21	GO:0019563	glycerol catabolic process	0.00803279	1	1	GK
22	GO:0033484	nitric oxide homeostasis	0.00803279	1	1	CAV1
23	GO:0035526	retrograde transport, plasma membrane to Golgi	0.00803279	1	1	USP6NL
24	GO:0046167	glycerol-3-phosphate biosynthetic process	0.00803279	1	1	GK
25	GO:0046168	glycerol-3-phosphate catabolic process	0.00803279	1	1	GPD1
26	GO:1900477	negative regulation of G1/S transition of mitotic cell cycle by negative regulation of transcription from RNA polymerase II promoter	0.00803279	1	1	NACC2
27	GO:2001046	positive regulation of integrin-mediated signaling pathway	0.00803279	1	1	DAB2
28	GO:0043933	macromolecular complex subunit organization	0.00809543	12	702	AMOT, APOB, CAV1, CCL5, CD3G, CLASP2, DAB2, DST, MUC20, NACC2, TCAP, TPM1
29	GO:0046486	glycerolipid metabolic process	0.00876857	5	160	APOB, CAV1, GK, GPD1, PLA1A
30	GO:0051492	regulation of stress fiber assembly	0.00891016	2	18	AMOT, TPM1
31	GO:0060761	negative regulation of response to cytokine stimulus	0.00891016	2	18	CAV1, CCL5
32	GO:0050870	positive regulation of T cell activation	0.0090754	4	103	CAV1, CCL5, CD3G, KLRK1
33	GO:0071822	protein complex subunit organization	0.00937852	11	626	AMOT, CAV1, CCL5, CD3G, CLASP2, DAB2, DST, MUC20, NACC2, TCAP, TPM1

## Sheet: topGOTr1&Tr2
RowNum	GO.ID	GO.Term	p.value	GeneInList	GeneInGO	GeneNames
1	GO:0000050	urea cycle	2.10247e-05	4	8	ASS1, CEBPA, CPS1, SLC25A15
2	GO:0019627	urea metabolic process	3.71361e-05	4	9	ASS1, CEBPA, CPS1, SLC25A15
3	GO:0071941	nitrogen cycle metabolic process	3.71361e-05	4	9	ASS1, CEBPA, CPS1, SLC25A15
4	GO:1901264	carbohydrate derivative transport	8.78856e-05	5	20	G6PC, GJA1, LBP, SLC29A3, SLC35B2
5	GO:0001845	phagolysosome assembly	0.000132357	3	5	MYO7A, RAB20, RAB34
6	GO:0015858	nucleoside transport	0.000447027	3	7	GJA1, SLC29A3, SLC35B2
7	GO:0015865	purine nucleotide transport	0.000576875	2	2	GJA1, SLC35B2
8	GO:0015868	purine ribonucleotide transport	0.000576875	2	2	GJA1, SLC35B2
9	GO:0030970	retrograde protein transport, ER to cytosol	0.000576875	2	2	DERL1, VCP
10	GO:0033274	response to vitamin B2	0.000576875	2	2	CEBPA, MTHFR
11	GO:0051503	adenine nucleotide transport	0.000576875	2	2	GJA1, SLC35B2
12	GO:0090385	phagosome-lysosome fusion	0.000576875	2	2	RAB20, RAB34
13	GO:0006986	response to unfolded protein	0.000884346	7	65	ATF6, ATF6B, DERL1, DNAJC3, HSPD1, KLHDC3, VCP
14	GO:0008333	endosome to lysosome transport	0.00103537	3	9	FAM160A2, M6PR, MGRN1
15	GO:1901607	alpha-amino acid biosynthetic process	0.00137542	5	35	ASS1, CPS1, MTAP, MTHFR, OAT
16	GO:0035966	response to topologically incorrect protein	0.00137762	7	70	ATF6, ATF6B, DERL1, DNAJC3, HSPD1, KLHDC3, VCP
17	GO:0009067	aspartate family amino acid biosynthetic process	0.00145308	3	10	ASS1, MTAP, MTHFR
18	GO:0043604	amide biosynthetic process	0.00168846	4	22	ASS1, CEBPA, CPS1, SLC25A15
19	GO:0045920	negative regulation of exocytosis	0.00196286	3	11	ABR, HMOX1, STXBP3
20	GO:1902042	negative regulation of extrinsic apoptotic signaling pathway via death domain receptors	0.00196286	3	11	DAPK1, HMOX1, PSEN2
21	GO:0000183	chromatin silencing at rDNA	0.00335249	2	4	BAZ2A, SIRT2
22	GO:0043301	negative regulation of leukocyte degranulation	0.00335249	2	4	ABR, HMOX1
23	GO:0002263	cell activation involved in immune response	0.00393505	7	84	ABR, HMOX1, HSPD1, LBP, PSEN2, RORC, STXBP3
24	GO:0002366	leukocyte activation involved in immune response	0.00393505	7	84	ABR, HMOX1, HSPD1, LBP, PSEN2, RORC, STXBP3
25	GO:0002446	neutrophil mediated immunity	0.00410631	3	14	ABR, ADAM17, STXBP3
26	GO:0009268	response to pH	0.00410631	3	14	CLCN7, GBA, GJA1
27	GO:0030968	endoplasmic reticulum unfolded protein response	0.00426857	5	45	ATF6, DERL1, DNAJC3, KLHDC3, VCP
28	GO:0034620	cellular response to unfolded protein	0.00426857	5	45	ATF6, DERL1, DNAJC3, KLHDC3, VCP
29	GO:0006906	vesicle fusion	0.00504307	3	15	RAB20, RAB34, TBC1D4
30	GO:0007041	lysosomal transport	0.00504307	3	15	FAM160A2, M6PR, MGRN1
31	GO:0002275	myeloid cell activation involved in immune response	0.00544863	4	30	ABR, HMOX1, LBP, STXBP3
32	GO:0002444	myeloid leukocyte mediated immunity	0.00544863	4	30	ABR, ADAM17, HMOX1, STXBP3
33	GO:0015748	organophosphate ester transport	0.00544863	4	30	APOA2, G6PC, GJA1, SLC35B2
34	GO:0060174	limb bud formation	0.00549924	2	5	FGFR2, GJA1
35	GO:0035967	cellular response to topologically incorrect protein	0.00564731	5	48	ATF6, DERL1, DNAJC3, KLHDC3, VCP
36	GO:0007176	regulation of epidermal growth factor-activated receptor activity	0.00609836	3	16	ADAM17, PSEN2, TGFA
37	GO:0071398	cellular response to fatty acid	0.00609836	3	16	CPS1, CPT1A, PDK3
38	GO:0043030	regulation of macrophage activation	0.00727586	3	17	HSPD1, LBP, TFF2
39	GO:0006641	triglyceride metabolic process	0.00798965	6	73	AGPAT3, APOA2, CPS1, CPT1A, ELOVL5, G6PC
40	GO:0035313	wound healing, spreading of epidermal cells	0.00811884	2	6	ADAM17, COL5A1
41	GO:0043032	positive regulation of macrophage activation	0.00811884	2	6	HSPD1, LBP
42	GO:0043312	neutrophil degranulation	0.00811884	2	6	ABR, STXBP3
43	GO:0002274	myeloid leukocyte activation	0.00852617	6	74	ABR, HMOX1, HSPD1, LBP, STXBP3, TFF2
44	GO:0006639	acylglycerol metabolic process	0.00852617	6	74	AGPAT3, APOA2, CPS1, CPT1A, ELOVL5, G6PC
45	GO:0006638	neutral lipid metabolic process	0.00908812	6	75	AGPAT3, APOA2, CPS1, CPT1A, ELOVL5, G6PC
46	GO:0006984	ER-nucleus signaling pathway	0.00929711	5	54	ATF6, DERL1, DNAJC3, KLHDC3, VCP
47	GO:0008652	cellular amino acid biosynthetic process	0.00929711	5	54	ASS1, CPS1, MTAP, MTHFR, OAT
48	GO:0022617	extracellular matrix disassembly	0.00929711	5	54	ADAM17, COL5A1, CTSB, CTSD, LAMC1
49	GO:0050728	negative regulation of inflammatory response	0.00929711	5	54	ABR, CD276, GBA, TFF2, UACA
50	GO:0042058	regulation of epidermal growth factor receptor signaling pathway	0.00948743	4	35	ADAM17, CLTA, PSEN2, TGFA
51	GO:1901184	regulation of ERBB signaling pathway	0.00948743	4	35	ADAM17, CLTA, PSEN2, TGFA

## Sheet: topGOOnlyTr2
RowNum	GO.ID	GO.Term	p.value	GeneInList	GeneInGO	GeneNames
1	GO:0006414	translational elongation	0.00089227	6	57	EEF2K, RPL34, RPL36, RPLP1, RPS10, UBA52
2	GO:0036155	acylglycerol acyl-chain remodeling	0.00231871	2	4	DGAT2, MGLL
3	GO:0060159	regulation of dopamine receptor signaling pathway	0.00231871	2	4	DTNBP1, PALM
4	GO:0015793	glycerol transport	0.00381397	2	5	AQP1, AQP7
5	GO:0046339	diacylglycerol metabolic process	0.00381397	2	5	DGAT2, PLCE1
6	GO:0060613	fat pad development	0.00381397	2	5	DGAT2, UBA52
7	GO:0080182	histone H3-K4 trimethylation	0.00381397	2	5	ARID4A, CTR9
8	GO:1901897	regulation of relaxation of cardiac muscle	0.00381397	2	5	CAMK2D, PLN
9	GO:0006415	translational termination	0.00392915	5	53	RPL34, RPL36, RPLP1, RPS10, UBA52
10	GO:0006612	protein targeting to membrane	0.00509064	6	80	PALM, RPL34, RPL36, RPLP1, RPS10, UBA52
11	GO:0006614	SRP-dependent cotranslational protein targeting to membrane	0.00538124	5	57	RPL34, RPL36, RPLP1, RPS10, UBA52
12	GO:0015791	polyol transport	0.00564626	2	6	AQP1, AQP7
13	GO:0071732	cellular response to nitric oxide	0.00564626	2	6	AQP1, CDK2
14	GO:0006613	cotranslational protein targeting to membrane	0.00579653	5	58	RPL34, RPL36, RPLP1, RPS10, UBA52
15	GO:0006809	nitric oxide biosynthetic process	0.00604119	4	37	AGXT2, ARG2, JAK2, NQO1
16	GO:0045047	protein targeting to ER	0.00623394	5	59	RPL34, RPL36, RPLP1, RPS10, UBA52
17	GO:0072599	establishment of protein localization to endoplasmic reticulum	0.00669408	5	60	RPL34, RPL36, RPLP1, RPS10, UBA52
18	GO:0003097	renal water transport	0.0078017	2	7	AQP1, AQP7
19	GO:0017187	peptidyl-glutamic acid carboxylation	0.0078017	2	7	F10, F2
20	GO:0018214	protein carboxylation	0.0078017	2	7	F10, F2
21	GO:0019755	one-carbon compound transport	0.0078017	2	7	AQP1, AQP7
22	GO:0045061	thymic T cell selection	0.0078017	2	7	CD3D, CD3E
23	GO:1901077	regulation of relaxation of muscle	0.0078017	2	7	CAMK2D, PLN
24	GO:1902170	cellular response to reactive nitrogen species	0.0078017	2	7	AQP1, CDK2
25	GO:0030512	negative regulation of transforming growth factor beta receptor signaling pathway	0.00798436	4	40	BAMBI, TGFBR3, UBA52, USP15
26	GO:0070972	protein localization to endoplasmic reticulum	0.00821673	5	63	RPL34, RPL36, RPLP1, RPS10, UBA52
27	GO:0008277	regulation of G-protein coupled receptor protein signaling pathway	0.00877362	5	64	DTNBP1, F2, MGLL, PALM, PLCE1
28	GO:0000956	nuclear-transcribed mRNA catabolic process	0.00995631	6	92	CNOT1, RPL34, RPL36, RPLP1, RPS10, UBA52
